# Supplementary material for: Grass Rhizome Proteomics Reveals Convergent Freezing-Tolerance Strategies
Source: bioRxiv. 2025 May 19:2025.05.15.654294. Preprint. [Version 1] doi: 10.1101/2025.05.15.654294 (PMC12258727; doi:10.1101/2025.05.15.654294)
Supplement: Supplement 2 [file media-2.xlsx]

## Sheet: S1_assembly_stats
Supplemental Table S1. Genome assembly summary for five PACMAD grasses
Species	Ploidy	Genome Size (bp)	% N's	BUSCO (%) Complete	BUSCO (%) Single	Coverage
Tripsacum dactyloides	Paleotetraploid	2740000000	0	98.2	73.7	35×
Andropogon gerardii	Hexaploid	4600000000	0.006	99.8	98.7	64×
Sorghastrum nutans	Tetraploid	5340000000	0.263	98	83.7	15×
Miscanthus sinensis	Tetraploid	2080000000	0	97.6 (Embryophyta)	—	90×
Panicum virgatum	Tetraploid	1150000000	0	99.7 (Embryophyta)	—	78×

## Sheet: S2_orthogroups
Supplemental Table S2. Orthogroup assignments of proteins across five PACMAD grass species.
orthogroup	proteome	species	protein_id
OG0000000	Ag-CAM1351-DRAFT-PanAnd-1.0.aa.fasta	Andropogon_gerardii	Ag00001aa031559_T001
OG0000000	Ag-CAM1351-DRAFT-PanAnd-1.0.aa.fasta	Andropogon_gerardii	Ag00001aa033438_T001
OG0000000	Ag-CAM1351-DRAFT-PanAnd-1.0.aa.fasta	Andropogon_gerardii	Ag00001aa042138_T001
OG0000000	Ag-CAM1351-DRAFT-PanAnd-1.0.aa.fasta	Andropogon_gerardii	Ag00001aa053913_T001
OG0000000	Ag-CAM1351-DRAFT-PanAnd-1.0.aa.fasta	Andropogon_gerardii	Ag00001aa056594_T001
OG0000000	Ag-CAM1351-DRAFT-PanAnd-1.0.aa.fasta	Andropogon_gerardii	Ag00001aa057333_T001
OG0000000	Ag-CAM1351-DRAFT-PanAnd-1.0.aa.fasta	Andropogon_gerardii	Ag00001aa057464_T001
OG0000000	Ag-CAM1351-DRAFT-PanAnd-1.0.aa.fasta	Andropogon_gerardii	Ag00001aa060994_T001
OG0000000	Ag-CAM1351-DRAFT-PanAnd-1.0.aa.fasta	Andropogon_gerardii	Ag00001aa080415_T001
OG0000000	Ag-CAM1351-DRAFT-PanAnd-1.0.aa.fasta	Andropogon_gerardii	Ag00001aa100062_T001
OG0000000	Ag-CAM1351-DRAFT-PanAnd-1.0.aa.fasta	Andropogon_gerardii	Ag00001aa100499_T001
OG0000000	Ag-CAM1351-DRAFT-PanAnd-1.0.aa.fasta	Andropogon_gerardii	Ag00001aa111051_T001
OG0000000	Ag-CAM1351-DRAFT-PanAnd-1.0.aa.fasta	Andropogon_gerardii	Ag00001aa136551_T001
OG0000000	Pvirgatumvar_WBCHAP1_778_v1.0.aa.fasta	Panicum_virgatum	PvWBCH1.1KG090700.1.v1.1
OG0000000	Pvirgatumvar_WBCHAP1_778_v1.0.aa.fasta	Panicum_virgatum	PvWBCH1.1KG148000.1.v1.1
OG0000000	Pvirgatumvar_WBCHAP1_778_v1.0.aa.fasta	Panicum_virgatum	PvWBCH1.1KG156800.1.v1.1
OG0000000	Pvirgatumvar_WBCHAP1_778_v1.0.aa.fasta	Panicum_virgatum	PvWBCH1.1KG188600.1.v1.1
OG0000000	Pvirgatumvar_WBCHAP1_778_v1.0.aa.fasta	Panicum_virgatum	PvWBCH1.1KG191900.1.v1.1
OG0000000	Pvirgatumvar_WBCHAP1_778_v1.0.aa.fasta	Panicum_virgatum	PvWBCH1.1KG217400.1.v1.1
OG0000000	Pvirgatumvar_WBCHAP1_778_v1.0.aa.fasta	Panicum_virgatum	PvWBCH1.1KG239900.1.v1.1
OG0000000	Pvirgatumvar_WBCHAP1_778_v1.0.aa.fasta	Panicum_virgatum	PvWBCH1.1KG256700.1.v1.1
OG0000000	Pvirgatumvar_WBCHAP1_778_v1.0.aa.fasta	Panicum_virgatum	PvWBCH1.1KG309000.1.v1.1
OG0000000	Pvirgatumvar_WBCHAP1_778_v1.0.aa.fasta	Panicum_virgatum	PvWBCH1.1KG314900.1.v1.1
OG0000000	Pvirgatumvar_WBCHAP1_778_v1.0.aa.fasta	Panicum_virgatum	PvWBCH1.1KG374000.1.v1.1
OG0000000	Pvirgatumvar_WBCHAP1_778_v1.0.aa.fasta	Panicum_virgatum	PvWBCH1.1NG025700.1.v1.1
OG0000000	Pvirgatumvar_WBCHAP1_778_v1.0.aa.fasta	Panicum_virgatum	PvWBCH1.1NG065600.1.v1.1
OG0000000	Pvirgatumvar_WBCHAP1_778_v1.0.aa.fasta	Panicum_virgatum	PvWBCH1.1NG080200.1.v1.1
OG0000000	Pvirgatumvar_WBCHAP1_778_v1.0.aa.fasta	Panicum_virgatum	PvWBCH1.1NG082300.1.v1.1
OG0000000	Pvirgatumvar_WBCHAP1_778_v1.0.aa.fasta	Panicum_virgatum	PvWBCH1.1NG110600.1.v1.1
OG0000000	Pvirgatumvar_WBCHAP1_778_v1.0.aa.fasta	Panicum_virgatum	PvWBCH1.1NG141000.1.v1.1
OG0000000	Pvirgatumvar_WBCHAP1_778_v1.0.aa.fasta	Panicum_virgatum	PvWBCH1.1NG151300.1.v1.1
OG0000000	Pvirgatumvar_WBCHAP1_778_v1.0.aa.fasta	Panicum_virgatum	PvWBCH1.1NG152800.1.v1.1
OG0000000	Pvirgatumvar_WBCHAP1_778_v1.0.aa.fasta	Panicum_virgatum	PvWBCH1.1NG213300.1.v1.1
OG0000000	Pvirgatumvar_WBCHAP1_778_v1.0.aa.fasta	Panicum_virgatum	PvWBCH1.1NG352800.1.v1.1
OG0000000	Pvirgatumvar_WBCHAP1_778_v1.0.aa.fasta	Panicum_virgatum	PvWBCH1.2KG006800.1.v1.1
OG0000000	Pvirgatumvar_WBCHAP1_778_v1.0.aa.fasta	Panicum_virgatum	PvWBCH1.2KG012700.1.v1.1
OG0000000	Pvirgatumvar_WBCHAP1_778_v1.0.aa.fasta	Panicum_virgatum	PvWBCH1.2KG041500.1.v1.1
OG0000000	Pvirgatumvar_WBCHAP1_778_v1.0.aa.fasta	Panicum_virgatum	PvWBCH1.2KG137600.1.v1.1
OG0000000	Pvirgatumvar_WBCHAP1_778_v1.0.aa.fasta	Panicum_virgatum	PvWBCH1.2KG156800.1.v1.1
OG0000000	Pvirgatumvar_WBCHAP1_778_v1.0.aa.fasta	Panicum_virgatum	PvWBCH1.2KG199400.1.v1.1
OG0000000	Pvirgatumvar_WBCHAP1_778_v1.0.aa.fasta	Panicum_virgatum	PvWBCH1.2KG219800.1.v1.1
OG0000000	Pvirgatumvar_WBCHAP1_778_v1.0.aa.fasta	Panicum_virgatum	PvWBCH1.2KG288800.1.v1.1
OG0000000	Pvirgatumvar_WBCHAP1_778_v1.0.aa.fasta	Panicum_virgatum	PvWBCH1.2KG407400.1.v1.1
OG0000000	Pvirgatumvar_WBCHAP1_778_v1.0.aa.fasta	Panicum_virgatum	PvWBCH1.2NG015300.1.v1.1
OG0000000	Pvirgatumvar_WBCHAP1_778_v1.0.aa.fasta	Panicum_virgatum	PvWBCH1.2NG018400.1.v1.1
OG0000000	Pvirgatumvar_WBCHAP1_778_v1.0.aa.fasta	Panicum_virgatum	PvWBCH1.2NG037100.1.v1.1
OG0000000	Pvirgatumvar_WBCHAP1_778_v1.0.aa.fasta	Panicum_virgatum	PvWBCH1.2NG049100.1.v1.1
OG0000000	Pvirgatumvar_WBCHAP1_778_v1.0.aa.fasta	Panicum_virgatum	PvWBCH1.2NG076900.1.v1.1
OG0000000	Pvirgatumvar_WBCHAP1_778_v1.0.aa.fasta	Panicum_virgatum	PvWBCH1.2NG083500.1.v1.1
OG0000000	Pvirgatumvar_WBCHAP1_778_v1.0.aa.fasta	Panicum_virgatum	PvWBCH1.2NG085000.1.v1.1
OG0000000	Pvirgatumvar_WBCHAP1_778_v1.0.aa.fasta	Panicum_virgatum	PvWBCH1.2NG086800.1.v1.1
OG0000000	Pvirgatumvar_WBCHAP1_778_v1.0.aa.fasta	Panicum_virgatum	PvWBCH1.2NG095900.1.v1.1
OG0000000	Pvirgatumvar_WBCHAP1_778_v1.0.aa.fasta	Panicum_virgatum	PvWBCH1.2NG106500.1.v1.1
OG0000000	Pvirgatumvar_WBCHAP1_778_v1.0.aa.fasta	Panicum_virgatum	PvWBCH1.2NG119300.1.v1.1
OG0000000	Pvirgatumvar_WBCHAP1_778_v1.0.aa.fasta	Panicum_virgatum	PvWBCH1.2NG162000.1.v1.1
OG0000000	Pvirgatumvar_WBCHAP1_778_v1.0.aa.fasta	Panicum_virgatum	PvWBCH1.2NG169900.1.v1.1
OG0000000	Pvirgatumvar_WBCHAP1_778_v1.0.aa.fasta	Panicum_virgatum	PvWBCH1.2NG174600.1.v1.1
OG0000000	Pvirgatumvar_WBCHAP1_778_v1.0.aa.fasta	Panicum_virgatum	PvWBCH1.2NG216700.1.v1.1
OG0000000	Pvirgatumvar_WBCHAP1_778_v1.0.aa.fasta	Panicum_virgatum	PvWBCH1.2NG231000.1.v1.1
OG0000000	Pvirgatumvar_WBCHAP1_778_v1.0.aa.fasta	Panicum_virgatum	PvWBCH1.2NG237800.1.v1.1
OG0000000	Pvirgatumvar_WBCHAP1_778_v1.0.aa.fasta	Panicum_virgatum	PvWBCH1.2NG252600.1.v1.1
OG0000000	Pvirgatumvar_WBCHAP1_778_v1.0.aa.fasta	Panicum_virgatum	PvWBCH1.2NG283300.1.v1.1
OG0000000	Pvirgatumvar_WBCHAP1_778_v1.0.aa.fasta	Panicum_virgatum	PvWBCH1.2NG291100.1.v1.1
OG0000000	Pvirgatumvar_WBCHAP1_778_v1.0.aa.fasta	Panicum_virgatum	PvWBCH1.2NG293300.1.v1.1
OG0000000	Pvirgatumvar_WBCHAP1_778_v1.0.aa.fasta	Panicum_virgatum	PvWBCH1.2NG365000.1.v1.1
OG0000000	Pvirgatumvar_WBCHAP1_778_v1.0.aa.fasta	Panicum_virgatum	PvWBCH1.2NG386800.1.v1.1
OG0000000	Pvirgatumvar_WBCHAP1_778_v1.0.aa.fasta	Panicum_virgatum	PvWBCH1.2NG388500.1.v1.1
OG0000000	Pvirgatumvar_WBCHAP1_778_v1.0.aa.fasta	Panicum_virgatum	PvWBCH1.2NG398400.1.v1.1
OG0000000	Pvirgatumvar_WBCHAP1_778_v1.0.aa.fasta	Panicum_virgatum	PvWBCH1.2NG398600.1.v1.1
OG0000000	Pvirgatumvar_WBCHAP1_778_v1.0.aa.fasta	Panicum_virgatum	PvWBCH1.3KG020900.1.v1.1
OG0000000	Pvirgatumvar_WBCHAP1_778_v1.0.aa.fasta	Panicum_virgatum	PvWBCH1.3KG027900.1.v1.1
OG0000000	Pvirgatumvar_WBCHAP1_778_v1.0.aa.fasta	Panicum_virgatum	PvWBCH1.3KG057400.1.v1.1
OG0000000	Pvirgatumvar_WBCHAP1_778_v1.0.aa.fasta	Panicum_virgatum	PvWBCH1.3KG061000.1.v1.1
OG0000000	Pvirgatumvar_WBCHAP1_778_v1.0.aa.fasta	Panicum_virgatum	PvWBCH1.3KG068800.1.v1.1
OG0000000	Pvirgatumvar_WBCHAP1_778_v1.0.aa.fasta	Panicum_virgatum	PvWBCH1.3KG073200.1.v1.1
OG0000000	Pvirgatumvar_WBCHAP1_778_v1.0.aa.fasta	Panicum_virgatum	PvWBCH1.3KG107400.1.v1.1
OG0000000	Pvirgatumvar_WBCHAP1_778_v1.0.aa.fasta	Panicum_virgatum	PvWBCH1.3KG140700.1.v1.1
OG0000000	Pvirgatumvar_WBCHAP1_778_v1.0.aa.fasta	Panicum_virgatum	PvWBCH1.3KG141600.1.v1.1
OG0000000	Pvirgatumvar_WBCHAP1_778_v1.0.aa.fasta	Panicum_virgatum	PvWBCH1.3KG175000.1.v1.1
OG0000000	Pvirgatumvar_WBCHAP1_778_v1.0.aa.fasta	Panicum_virgatum	PvWBCH1.3KG223200.1.v1.1
OG0000000	Pvirgatumvar_WBCHAP1_778_v1.0.aa.fasta	Panicum_virgatum	PvWBCH1.3KG225800.1.v1.1
OG0000000	Pvirgatumvar_WBCHAP1_778_v1.0.aa.fasta	Panicum_virgatum	PvWBCH1.3KG228300.1.v1.1
OG0000000	Pvirgatumvar_WBCHAP1_778_v1.0.aa.fasta	Panicum_virgatum	PvWBCH1.3KG272700.1.v1.1
OG0000000	Pvirgatumvar_WBCHAP1_778_v1.0.aa.fasta	Panicum_virgatum	PvWBCH1.3KG293700.1.v1.1
OG0000000	Pvirgatumvar_WBCHAP1_778_v1.0.aa.fasta	Panicum_virgatum	PvWBCH1.3KG315700.1.v1.1
OG0000000	Pvirgatumvar_WBCHAP1_778_v1.0.aa.fasta	Panicum_virgatum	PvWBCH1.3KG351400.1.v1.1
OG0000000	Pvirgatumvar_WBCHAP1_778_v1.0.aa.fasta	Panicum_virgatum	PvWBCH1.3KG405500.1.v1.1
OG0000000	Pvirgatumvar_WBCHAP1_778_v1.0.aa.fasta	Panicum_virgatum	PvWBCH1.3KG425000.1.v1.1
OG0000000	Pvirgatumvar_WBCHAP1_778_v1.0.aa.fasta	Panicum_virgatum	PvWBCH1.3NG092500.1.v1.1
OG0000000	Pvirgatumvar_WBCHAP1_778_v1.0.aa.fasta	Panicum_virgatum	PvWBCH1.3NG098100.1.v1.1
OG0000000	Pvirgatumvar_WBCHAP1_778_v1.0.aa.fasta	Panicum_virgatum	PvWBCH1.3NG108900.1.v1.1
OG0000000	Pvirgatumvar_WBCHAP1_778_v1.0.aa.fasta	Panicum_virgatum	PvWBCH1.3NG111500.1.v1.1
OG0000000	Pvirgatumvar_WBCHAP1_778_v1.0.aa.fasta	Panicum_virgatum	PvWBCH1.3NG114700.1.v1.1
OG0000000	Pvirgatumvar_WBCHAP1_778_v1.0.aa.fasta	Panicum_virgatum	PvWBCH1.3NG183700.1.v1.1
OG0000000	Pvirgatumvar_WBCHAP1_778_v1.0.aa.fasta	Panicum_virgatum	PvWBCH1.3NG200900.1.v1.1
OG0000000	Pvirgatumvar_WBCHAP1_778_v1.0.aa.fasta	Panicum_virgatum	PvWBCH1.3NG210000.1.v1.1
OG0000000	Pvirgatumvar_WBCHAP1_778_v1.0.aa.fasta	Panicum_virgatum	PvWBCH1.3NG214300.1.v1.1
OG0000000	Pvirgatumvar_WBCHAP1_778_v1.0.aa.fasta	Panicum_virgatum	PvWBCH1.3NG224100.1.v1.1
OG0000000	Pvirgatumvar_WBCHAP1_778_v1.0.aa.fasta	Panicum_virgatum	PvWBCH1.3NG232300.1.v1.1
OG0000000	Pvirgatumvar_WBCHAP1_778_v1.0.aa.fasta	Panicum_virgatum	PvWBCH1.3NG258000.1.v1.1
OG0000000	Pvirgatumvar_WBCHAP1_778_v1.0.aa.fasta	Panicum_virgatum	PvWBCH1.3NG262000.1.v1.1
OG0000000	Pvirgatumvar_WBCHAP1_778_v1.0.aa.fasta	Panicum_virgatum	PvWBCH1.3NG290100.1.v1.1
OG0000000	Pvirgatumvar_WBCHAP1_778_v1.0.aa.fasta	Panicum_virgatum	PvWBCH1.3NG306200.1.v1.1
OG0000000	Pvirgatumvar_WBCHAP1_778_v1.0.aa.fasta	Panicum_virgatum	PvWBCH1.3NG306700.1.v1.1
OG0000000	Pvirgatumvar_WBCHAP1_778_v1.0.aa.fasta	Panicum_virgatum	PvWBCH1.3NG323300.1.v1.1
OG0000000	Pvirgatumvar_WBCHAP1_778_v1.0.aa.fasta	Panicum_virgatum	PvWBCH1.3NG371300.1.v1.1
OG0000000	Pvirgatumvar_WBCHAP1_778_v1.0.aa.fasta	Panicum_virgatum	PvWBCH1.3NG386700.1.v1.1
OG0000000	Pvirgatumvar_WBCHAP1_778_v1.0.aa.fasta	Panicum_virgatum	PvWBCH1.3NG391200.1.v1.1
OG0000000	Pvirgatumvar_WBCHAP1_778_v1.0.aa.fasta	Panicum_virgatum	PvWBCH1.4KG076400.1.v1.1
OG0000000	Pvirgatumvar_WBCHAP1_778_v1.0.aa.fasta	Panicum_virgatum	PvWBCH1.4KG143500.1.v1.1
OG0000000	Pvirgatumvar_WBCHAP1_778_v1.0.aa.fasta	Panicum_virgatum	PvWBCH1.4KG179500.1.v1.1
OG0000000	Pvirgatumvar_WBCHAP1_778_v1.0.aa.fasta	Panicum_virgatum	PvWBCH1.4KG208600.1.v1.1
OG0000000	Pvirgatumvar_WBCHAP1_778_v1.0.aa.fasta	Panicum_virgatum	PvWBCH1.4KG276600.1.v1.1
OG0000000	Pvirgatumvar_WBCHAP1_778_v1.0.aa.fasta	Panicum_virgatum	PvWBCH1.4NG012900.1.v1.1
OG0000000	Pvirgatumvar_WBCHAP1_778_v1.0.aa.fasta	Panicum_virgatum	PvWBCH1.4NG020200.1.v1.1
OG0000000	Pvirgatumvar_WBCHAP1_778_v1.0.aa.fasta	Panicum_virgatum	PvWBCH1.4NG026700.1.v1.1
OG0000000	Pvirgatumvar_WBCHAP1_778_v1.0.aa.fasta	Panicum_virgatum	PvWBCH1.4NG061200.1.v1.1
OG0000000	Pvirgatumvar_WBCHAP1_778_v1.0.aa.fasta	Panicum_virgatum	PvWBCH1.4NG090200.1.v1.1
OG0000000	Pvirgatumvar_WBCHAP1_778_v1.0.aa.fasta	Panicum_virgatum	PvWBCH1.4NG106900.1.v1.1
OG0000000	Pvirgatumvar_WBCHAP1_778_v1.0.aa.fasta	Panicum_virgatum	PvWBCH1.4NG115900.1.v1.1
OG0000000	Pvirgatumvar_WBCHAP1_778_v1.0.aa.fasta	Panicum_virgatum	PvWBCH1.4NG119800.1.v1.1
OG0000000	Pvirgatumvar_WBCHAP1_778_v1.0.aa.fasta	Panicum_virgatum	PvWBCH1.4NG128800.1.v1.1
OG0000000	Pvirgatumvar_WBCHAP1_778_v1.0.aa.fasta	Panicum_virgatum	PvWBCH1.4NG130800.1.v1.1
OG0000000	Pvirgatumvar_WBCHAP1_778_v1.0.aa.fasta	Panicum_virgatum	PvWBCH1.5KG022000.1.v1.1
OG0000000	Pvirgatumvar_WBCHAP1_778_v1.0.aa.fasta	Panicum_virgatum	PvWBCH1.5KG089600.1.v1.1
OG0000000	Pvirgatumvar_WBCHAP1_778_v1.0.aa.fasta	Panicum_virgatum	PvWBCH1.5KG096300.1.v1.1
OG0000000	Pvirgatumvar_WBCHAP1_778_v1.0.aa.fasta	Panicum_virgatum	PvWBCH1.5KG110300.1.v1.1
OG0000000	Pvirgatumvar_WBCHAP1_778_v1.0.aa.fasta	Panicum_virgatum	PvWBCH1.5KG128500.1.v1.1
OG0000000	Pvirgatumvar_WBCHAP1_778_v1.0.aa.fasta	Panicum_virgatum	PvWBCH1.5KG151200.1.v1.1
OG0000000	Pvirgatumvar_WBCHAP1_778_v1.0.aa.fasta	Panicum_virgatum	PvWBCH1.5KG165300.1.v1.1
OG0000000	Pvirgatumvar_WBCHAP1_778_v1.0.aa.fasta	Panicum_virgatum	PvWBCH1.5KG223400.1.v1.1
OG0000000	Pvirgatumvar_WBCHAP1_778_v1.0.aa.fasta	Panicum_virgatum	PvWBCH1.5KG224700.1.v1.1
OG0000000	Pvirgatumvar_WBCHAP1_778_v1.0.aa.fasta	Panicum_virgatum	PvWBCH1.5KG268900.1.v1.1
OG0000000	Pvirgatumvar_WBCHAP1_778_v1.0.aa.fasta	Panicum_virgatum	PvWBCH1.5KG318200.1.v1.1
OG0000000	Pvirgatumvar_WBCHAP1_778_v1.0.aa.fasta	Panicum_virgatum	PvWBCH1.5KG334300.1.v1.1
OG0000000	Pvirgatumvar_WBCHAP1_778_v1.0.aa.fasta	Panicum_virgatum	PvWBCH1.5KG341300.1.v1.1
OG0000000	Pvirgatumvar_WBCHAP1_778_v1.0.aa.fasta	Panicum_virgatum	PvWBCH1.5KG345300.1.v1.1
OG0000000	Pvirgatumvar_WBCHAP1_778_v1.0.aa.fasta	Panicum_virgatum	PvWBCH1.5KG346100.1.v1.1
OG0000000	Pvirgatumvar_WBCHAP1_778_v1.0.aa.fasta	Panicum_virgatum	PvWBCH1.5KG364500.1.v1.1
OG0000000	Pvirgatumvar_WBCHAP1_778_v1.0.aa.fasta	Panicum_virgatum	PvWBCH1.5KG411200.1.v1.1
OG0000000	Pvirgatumvar_WBCHAP1_778_v1.0.aa.fasta	Panicum_virgatum	PvWBCH1.5KG423400.1.v1.1
OG0000000	Pvirgatumvar_WBCHAP1_778_v1.0.aa.fasta	Panicum_virgatum	PvWBCH1.5NG006000.1.v1.1
OG0000000	Pvirgatumvar_WBCHAP1_778_v1.0.aa.fasta	Panicum_virgatum	PvWBCH1.5NG070800.1.v1.1
OG0000000	Pvirgatumvar_WBCHAP1_778_v1.0.aa.fasta	Panicum_virgatum	PvWBCH1.5NG071000.1.v1.1
OG0000000	Pvirgatumvar_WBCHAP1_778_v1.0.aa.fasta	Panicum_virgatum	PvWBCH1.5NG095700.1.v1.1
OG0000000	Pvirgatumvar_WBCHAP1_778_v1.0.aa.fasta	Panicum_virgatum	PvWBCH1.5NG120900.1.v1.1
OG0000000	Pvirgatumvar_WBCHAP1_778_v1.0.aa.fasta	Panicum_virgatum	PvWBCH1.5NG128700.1.v1.1
OG0000000	Pvirgatumvar_WBCHAP1_778_v1.0.aa.fasta	Panicum_virgatum	PvWBCH1.5NG160900.1.v1.1
OG0000000	Pvirgatumvar_WBCHAP1_778_v1.0.aa.fasta	Panicum_virgatum	PvWBCH1.5NG173000.1.v1.1
OG0000000	Pvirgatumvar_WBCHAP1_778_v1.0.aa.fasta	Panicum_virgatum	PvWBCH1.5NG222600.1.v1.1
OG0000000	Pvirgatumvar_WBCHAP1_778_v1.0.aa.fasta	Panicum_virgatum	PvWBCH1.5NG238800.1.v1.1
OG0000000	Pvirgatumvar_WBCHAP1_778_v1.0.aa.fasta	Panicum_virgatum	PvWBCH1.5NG239500.1.v1.1
OG0000000	Pvirgatumvar_WBCHAP1_778_v1.0.aa.fasta	Panicum_virgatum	PvWBCH1.5NG254200.1.v1.1
OG0000000	Pvirgatumvar_WBCHAP1_778_v1.0.aa.fasta	Panicum_virgatum	PvWBCH1.5NG286800.1.v1.1
OG0000000	Pvirgatumvar_WBCHAP1_778_v1.0.aa.fasta	Panicum_virgatum	PvWBCH1.5NG292100.1.v1.1
OG0000000	Pvirgatumvar_WBCHAP1_778_v1.0.aa.fasta	Panicum_virgatum	PvWBCH1.5NG298600.1.v1.1
OG0000000	Pvirgatumvar_WBCHAP1_778_v1.0.aa.fasta	Panicum_virgatum	PvWBCH1.5NG364500.1.v1.1
OG0000000	Pvirgatumvar_WBCHAP1_778_v1.0.aa.fasta	Panicum_virgatum	PvWBCH1.5NG389900.1.v1.1
OG0000000	Pvirgatumvar_WBCHAP1_778_v1.0.aa.fasta	Panicum_virgatum	PvWBCH1.5NG399500.1.v1.1
OG0000000	Pvirgatumvar_WBCHAP1_778_v1.0.aa.fasta	Panicum_virgatum	PvWBCH1.5NG405700.1.v1.1
OG0000000	Pvirgatumvar_WBCHAP1_778_v1.0.aa.fasta	Panicum_virgatum	PvWBCH1.6KG012800.1.v1.1
OG0000000	Pvirgatumvar_WBCHAP1_778_v1.0.aa.fasta	Panicum_virgatum	PvWBCH1.6KG062900.1.v1.1
OG0000000	Pvirgatumvar_WBCHAP1_778_v1.0.aa.fasta	Panicum_virgatum	PvWBCH1.6KG068000.1.v1.1
OG0000000	Pvirgatumvar_WBCHAP1_778_v1.0.aa.fasta	Panicum_virgatum	PvWBCH1.6KG097700.1.v1.1
OG0000000	Pvirgatumvar_WBCHAP1_778_v1.0.aa.fasta	Panicum_virgatum	PvWBCH1.6KG109600.1.v1.1
OG0000000	Pvirgatumvar_WBCHAP1_778_v1.0.aa.fasta	Panicum_virgatum	PvWBCH1.6KG111200.1.v1.1
OG0000000	Pvirgatumvar_WBCHAP1_778_v1.0.aa.fasta	Panicum_virgatum	PvWBCH1.6KG123800.1.v1.1
OG0000000	Pvirgatumvar_WBCHAP1_778_v1.0.aa.fasta	Panicum_virgatum	PvWBCH1.6KG139100.1.v1.1
OG0000000	Pvirgatumvar_WBCHAP1_778_v1.0.aa.fasta	Panicum_virgatum	PvWBCH1.6KG207700.1.v1.1
OG0000000	Pvirgatumvar_WBCHAP1_778_v1.0.aa.fasta	Panicum_virgatum	PvWBCH1.6KG231100.1.v1.1
OG0000000	Pvirgatumvar_WBCHAP1_778_v1.0.aa.fasta	Panicum_virgatum	PvWBCH1.6KG247200.1.v1.1
OG0000000	Pvirgatumvar_WBCHAP1_778_v1.0.aa.fasta	Panicum_virgatum	PvWBCH1.6NG017500.1.v1.1
OG0000000	Pvirgatumvar_WBCHAP1_778_v1.0.aa.fasta	Panicum_virgatum	PvWBCH1.6NG019100.1.v1.1
OG0000000	Pvirgatumvar_WBCHAP1_778_v1.0.aa.fasta	Panicum_virgatum	PvWBCH1.6NG026300.1.v1.1
OG0000000	Pvirgatumvar_WBCHAP1_778_v1.0.aa.fasta	Panicum_virgatum	PvWBCH1.6NG028100.1.v1.1
OG0000000	Pvirgatumvar_WBCHAP1_778_v1.0.aa.fasta	Panicum_virgatum	PvWBCH1.6NG032200.1.v1.1
OG0000000	Pvirgatumvar_WBCHAP1_778_v1.0.aa.fasta	Panicum_virgatum	PvWBCH1.6NG049600.1.v1.1
OG0000000	Pvirgatumvar_WBCHAP1_778_v1.0.aa.fasta	Panicum_virgatum	PvWBCH1.6NG056600.1.v1.1
OG0000000	Pvirgatumvar_WBCHAP1_778_v1.0.aa.fasta	Panicum_virgatum	PvWBCH1.6NG073400.1.v1.1
OG0000000	Pvirgatumvar_WBCHAP1_778_v1.0.aa.fasta	Panicum_virgatum	PvWBCH1.6NG080700.1.v1.1
OG0000000	Pvirgatumvar_WBCHAP1_778_v1.0.aa.fasta	Panicum_virgatum	PvWBCH1.6NG105300.1.v1.1
OG0000000	Pvirgatumvar_WBCHAP1_778_v1.0.aa.fasta	Panicum_virgatum	PvWBCH1.6NG127000.1.v1.1
OG0000000	Pvirgatumvar_WBCHAP1_778_v1.0.aa.fasta	Panicum_virgatum	PvWBCH1.6NG164200.1.v1.1
OG0000000	Pvirgatumvar_WBCHAP1_778_v1.0.aa.fasta	Panicum_virgatum	PvWBCH1.6NG187100.1.v1.1
OG0000000	Pvirgatumvar_WBCHAP1_778_v1.0.aa.fasta	Panicum_virgatum	PvWBCH1.6NG198500.1.v1.1
OG0000000	Pvirgatumvar_WBCHAP1_778_v1.0.aa.fasta	Panicum_virgatum	PvWBCH1.7KG002000.1.v1.1
OG0000000	Pvirgatumvar_WBCHAP1_778_v1.0.aa.fasta	Panicum_virgatum	PvWBCH1.7KG016100.1.v1.1
OG0000000	Pvirgatumvar_WBCHAP1_778_v1.0.aa.fasta	Panicum_virgatum	PvWBCH1.7KG023200.1.v1.1
OG0000000	Pvirgatumvar_WBCHAP1_778_v1.0.aa.fasta	Panicum_virgatum	PvWBCH1.7KG026600.1.v1.1
OG0000000	Pvirgatumvar_WBCHAP1_778_v1.0.aa.fasta	Panicum_virgatum	PvWBCH1.7KG043500.1.v1.1
OG0000000	Pvirgatumvar_WBCHAP1_778_v1.0.aa.fasta	Panicum_virgatum	PvWBCH1.7KG054900.1.v1.1
OG0000000	Pvirgatumvar_WBCHAP1_778_v1.0.aa.fasta	Panicum_virgatum	PvWBCH1.7KG055300.1.v1.1
OG0000000	Pvirgatumvar_WBCHAP1_778_v1.0.aa.fasta	Panicum_virgatum	PvWBCH1.7KG171600.1.v1.1
OG0000000	Pvirgatumvar_WBCHAP1_778_v1.0.aa.fasta	Panicum_virgatum	PvWBCH1.7KG208400.1.v1.1
OG0000000	Pvirgatumvar_WBCHAP1_778_v1.0.aa.fasta	Panicum_virgatum	PvWBCH1.7KG240200.1.v1.1
OG0000000	Pvirgatumvar_WBCHAP1_778_v1.0.aa.fasta	Panicum_virgatum	PvWBCH1.7KG243800.1.v1.1
OG0000000	Pvirgatumvar_WBCHAP1_778_v1.0.aa.fasta	Panicum_virgatum	PvWBCH1.7KG283400.1.v1.1
OG0000000	Pvirgatumvar_WBCHAP1_778_v1.0.aa.fasta	Panicum_virgatum	PvWBCH1.7NG003300.1.v1.1
OG0000000	Pvirgatumvar_WBCHAP1_778_v1.0.aa.fasta	Panicum_virgatum	PvWBCH1.7NG023500.1.v1.1
OG0000000	Pvirgatumvar_WBCHAP1_778_v1.0.aa.fasta	Panicum_virgatum	PvWBCH1.7NG028500.1.v1.1
OG0000000	Pvirgatumvar_WBCHAP1_778_v1.0.aa.fasta	Panicum_virgatum	PvWBCH1.7NG029300.1.v1.1
OG0000000	Pvirgatumvar_WBCHAP1_778_v1.0.aa.fasta	Panicum_virgatum	PvWBCH1.7NG032100.1.v1.1
OG0000000	Pvirgatumvar_WBCHAP1_778_v1.0.aa.fasta	Panicum_virgatum	PvWBCH1.7NG062600.1.v1.1
OG0000000	Pvirgatumvar_WBCHAP1_778_v1.0.aa.fasta	Panicum_virgatum	PvWBCH1.7NG071700.1.v1.1
OG0000000	Pvirgatumvar_WBCHAP1_778_v1.0.aa.fasta	Panicum_virgatum	PvWBCH1.7NG074900.1.v1.1
OG0000000	Pvirgatumvar_WBCHAP1_778_v1.0.aa.fasta	Panicum_virgatum	PvWBCH1.7NG079800.1.v1.1
OG0000000	Pvirgatumvar_WBCHAP1_778_v1.0.aa.fasta	Panicum_virgatum	PvWBCH1.7NG085200.1.v1.1
OG0000000	Pvirgatumvar_WBCHAP1_778_v1.0.aa.fasta	Panicum_virgatum	PvWBCH1.7NG085800.1.v1.1
OG0000000	Pvirgatumvar_WBCHAP1_778_v1.0.aa.fasta	Panicum_virgatum	PvWBCH1.7NG123900.1.v1.1
OG0000000	Pvirgatumvar_WBCHAP1_778_v1.0.aa.fasta	Panicum_virgatum	PvWBCH1.7NG162600.1.v1.1
OG0000000	Pvirgatumvar_WBCHAP1_778_v1.0.aa.fasta	Panicum_virgatum	PvWBCH1.7NG166600.1.v1.1
OG0000000	Pvirgatumvar_WBCHAP1_778_v1.0.aa.fasta	Panicum_virgatum	PvWBCH1.7NG252400.1.v1.1
OG0000000	Pvirgatumvar_WBCHAP1_778_v1.0.aa.fasta	Panicum_virgatum	PvWBCH1.7NG263700.1.v1.1
OG0000000	Pvirgatumvar_WBCHAP1_778_v1.0.aa.fasta	Panicum_virgatum	PvWBCH1.7NG289300.1.v1.1
OG0000000	Pvirgatumvar_WBCHAP1_778_v1.0.aa.fasta	Panicum_virgatum	PvWBCH1.8KG013100.1.v1.1
OG0000000	Pvirgatumvar_WBCHAP1_778_v1.0.aa.fasta	Panicum_virgatum	PvWBCH1.8KG026600.1.v1.1
OG0000000	Pvirgatumvar_WBCHAP1_778_v1.0.aa.fasta	Panicum_virgatum	PvWBCH1.8KG050400.1.v1.1
OG0000000	Pvirgatumvar_WBCHAP1_778_v1.0.aa.fasta	Panicum_virgatum	PvWBCH1.8KG050600.1.v1.1
OG0000000	Pvirgatumvar_WBCHAP1_778_v1.0.aa.fasta	Panicum_virgatum	PvWBCH1.8KG051200.1.v1.1
OG0000000	Pvirgatumvar_WBCHAP1_778_v1.0.aa.fasta	Panicum_virgatum	PvWBCH1.8KG054600.1.v1.1
OG0000000	Pvirgatumvar_WBCHAP1_778_v1.0.aa.fasta	Panicum_virgatum	PvWBCH1.8KG065500.1.v1.1
OG0000000	Pvirgatumvar_WBCHAP1_778_v1.0.aa.fasta	Panicum_virgatum	PvWBCH1.8KG078200.1.v1.1
OG0000000	Pvirgatumvar_WBCHAP1_778_v1.0.aa.fasta	Panicum_virgatum	PvWBCH1.8KG082000.1.v1.1
OG0000000	Pvirgatumvar_WBCHAP1_778_v1.0.aa.fasta	Panicum_virgatum	PvWBCH1.8KG094000.1.v1.1
OG0000000	Pvirgatumvar_WBCHAP1_778_v1.0.aa.fasta	Panicum_virgatum	PvWBCH1.8KG097200.1.v1.1
OG0000000	Pvirgatumvar_WBCHAP1_778_v1.0.aa.fasta	Panicum_virgatum	PvWBCH1.8KG099600.1.v1.1
OG0000000	Pvirgatumvar_WBCHAP1_778_v1.0.aa.fasta	Panicum_virgatum	PvWBCH1.8KG101400.1.v1.1
OG0000000	Pvirgatumvar_WBCHAP1_778_v1.0.aa.fasta	Panicum_virgatum	PvWBCH1.8KG115100.1.v1.1
OG0000000	Pvirgatumvar_WBCHAP1_778_v1.0.aa.fasta	Panicum_virgatum	PvWBCH1.8KG138100.1.v1.1
OG0000000	Pvirgatumvar_WBCHAP1_778_v1.0.aa.fasta	Panicum_virgatum	PvWBCH1.8KG141500.1.v1.1
OG0000000	Pvirgatumvar_WBCHAP1_778_v1.0.aa.fasta	Panicum_virgatum	PvWBCH1.8KG156200.1.v1.1
OG0000000	Pvirgatumvar_WBCHAP1_778_v1.0.aa.fasta	Panicum_virgatum	PvWBCH1.8KG197000.1.v1.1
OG0000000	Pvirgatumvar_WBCHAP1_778_v1.0.aa.fasta	Panicum_virgatum	PvWBCH1.8NG039300.1.v1.1
OG0000000	Pvirgatumvar_WBCHAP1_778_v1.0.aa.fasta	Panicum_virgatum	PvWBCH1.8NG044800.1.v1.1
OG0000000	Pvirgatumvar_WBCHAP1_778_v1.0.aa.fasta	Panicum_virgatum	PvWBCH1.8NG059700.1.v1.1
OG0000000	Pvirgatumvar_WBCHAP1_778_v1.0.aa.fasta	Panicum_virgatum	PvWBCH1.8NG082000.1.v1.1
OG0000000	Pvirgatumvar_WBCHAP1_778_v1.0.aa.fasta	Panicum_virgatum	PvWBCH1.8NG101600.1.v1.1
OG0000000	Pvirgatumvar_WBCHAP1_778_v1.0.aa.fasta	Panicum_virgatum	PvWBCH1.8NG104000.1.v1.1
OG0000000	Pvirgatumvar_WBCHAP1_778_v1.0.aa.fasta	Panicum_virgatum	PvWBCH1.8NG121000.1.v1.1
OG0000000	Pvirgatumvar_WBCHAP1_778_v1.0.aa.fasta	Panicum_virgatum	PvWBCH1.8NG151000.1.v1.1
OG0000000	Pvirgatumvar_WBCHAP1_778_v1.0.aa.fasta	Panicum_virgatum	PvWBCH1.8NG154700.1.v1.1
OG0000000	Pvirgatumvar_WBCHAP1_778_v1.0.aa.fasta	Panicum_virgatum	PvWBCH1.8NG199900.1.v1.1
OG0000000	Pvirgatumvar_WBCHAP1_778_v1.0.aa.fasta	Panicum_virgatum	PvWBCH1.9KG021900.1.v1.1
OG0000000	Pvirgatumvar_WBCHAP1_778_v1.0.aa.fasta	Panicum_virgatum	PvWBCH1.9KG023600.1.v1.1
OG0000000	Pvirgatumvar_WBCHAP1_778_v1.0.aa.fasta	Panicum_virgatum	PvWBCH1.9KG078400.1.v1.1
OG0000000	Pvirgatumvar_WBCHAP1_778_v1.0.aa.fasta	Panicum_virgatum	PvWBCH1.9KG081300.1.v1.1
OG0000000	Pvirgatumvar_WBCHAP1_778_v1.0.aa.fasta	Panicum_virgatum	PvWBCH1.9KG084100.1.v1.1
OG0000000	Pvirgatumvar_WBCHAP1_778_v1.0.aa.fasta	Panicum_virgatum	PvWBCH1.9KG102200.1.v1.1
OG0000000	Pvirgatumvar_WBCHAP1_778_v1.0.aa.fasta	Panicum_virgatum	PvWBCH1.9KG138400.1.v1.1
OG0000000	Pvirgatumvar_WBCHAP1_778_v1.0.aa.fasta	Panicum_virgatum	PvWBCH1.9KG155400.1.v1.1
OG0000000	Pvirgatumvar_WBCHAP1_778_v1.0.aa.fasta	Panicum_virgatum	PvWBCH1.9KG157600.1.v1.1
OG0000000	Pvirgatumvar_WBCHAP1_778_v1.0.aa.fasta	Panicum_virgatum	PvWBCH1.9KG165600.1.v1.1
OG0000000	Pvirgatumvar_WBCHAP1_778_v1.0.aa.fasta	Panicum_virgatum	PvWBCH1.9KG230900.1.v1.1
OG0000000	Pvirgatumvar_WBCHAP1_778_v1.0.aa.fasta	Panicum_virgatum	PvWBCH1.9KG236000.1.v1.1
OG0000000	Pvirgatumvar_WBCHAP1_778_v1.0.aa.fasta	Panicum_virgatum	PvWBCH1.9KG244000.1.v1.1
OG0000000	Pvirgatumvar_WBCHAP1_778_v1.0.aa.fasta	Panicum_virgatum	PvWBCH1.9KG261300.1.v1.1
OG0000000	Pvirgatumvar_WBCHAP1_778_v1.0.aa.fasta	Panicum_virgatum	PvWBCH1.9KG262900.1.v1.1
OG0000000	Pvirgatumvar_WBCHAP1_778_v1.0.aa.fasta	Panicum_virgatum	PvWBCH1.9KG292100.1.v1.1
OG0000000	Pvirgatumvar_WBCHAP1_778_v1.0.aa.fasta	Panicum_virgatum	PvWBCH1.9KG292600.1.v1.1
OG0000000	Pvirgatumvar_WBCHAP1_778_v1.0.aa.fasta	Panicum_virgatum	PvWBCH1.9KG306600.1.v1.1
OG0000000	Pvirgatumvar_WBCHAP1_778_v1.0.aa.fasta	Panicum_virgatum	PvWBCH1.9KG327700.1.v1.1
OG0000000	Pvirgatumvar_WBCHAP1_778_v1.0.aa.fasta	Panicum_virgatum	PvWBCH1.9KG343700.1.v1.1
OG0000000	Pvirgatumvar_WBCHAP1_778_v1.0.aa.fasta	Panicum_virgatum	PvWBCH1.9KG354100.1.v1.1
OG0000000	Pvirgatumvar_WBCHAP1_778_v1.0.aa.fasta	Panicum_virgatum	PvWBCH1.9KG398100.1.v1.1
OG0000000	Pvirgatumvar_WBCHAP1_778_v1.0.aa.fasta	Panicum_virgatum	PvWBCH1.9KG402000.1.v1.1
OG0000000	Pvirgatumvar_WBCHAP1_778_v1.0.aa.fasta	Panicum_virgatum	PvWBCH1.9KG429400.1.v1.1
OG0000000	Pvirgatumvar_WBCHAP1_778_v1.0.aa.fasta	Panicum_virgatum	PvWBCH1.9KG433600.1.v1.1
OG0000000	Pvirgatumvar_WBCHAP1_778_v1.0.aa.fasta	Panicum_virgatum	PvWBCH1.9KG443400.1.v1.1
OG0000000	Pvirgatumvar_WBCHAP1_778_v1.0.aa.fasta	Panicum_virgatum	PvWBCH1.9KG471500.1.v1.1
OG0000000	Pvirgatumvar_WBCHAP1_778_v1.0.aa.fasta	Panicum_virgatum	PvWBCH1.9KG487400.1.v1.1
OG0000000	Pvirgatumvar_WBCHAP1_778_v1.0.aa.fasta	Panicum_virgatum	PvWBCH1.9NG006800.1.v1.1
OG0000000	Pvirgatumvar_WBCHAP1_778_v1.0.aa.fasta	Panicum_virgatum	PvWBCH1.9NG031600.1.v1.1
OG0000000	Pvirgatumvar_WBCHAP1_778_v1.0.aa.fasta	Panicum_virgatum	PvWBCH1.9NG045500.1.v1.1
OG0000000	Pvirgatumvar_WBCHAP1_778_v1.0.aa.fasta	Panicum_virgatum	PvWBCH1.9NG052400.1.v1.1
OG0000000	Pvirgatumvar_WBCHAP1_778_v1.0.aa.fasta	Panicum_virgatum	PvWBCH1.9NG059700.1.v1.1
OG0000000	Pvirgatumvar_WBCHAP1_778_v1.0.aa.fasta	Panicum_virgatum	PvWBCH1.9NG064500.1.v1.1
OG0000000	Pvirgatumvar_WBCHAP1_778_v1.0.aa.fasta	Panicum_virgatum	PvWBCH1.9NG072900.1.v1.1
OG0000000	Pvirgatumvar_WBCHAP1_778_v1.0.aa.fasta	Panicum_virgatum	PvWBCH1.9NG106200.1.v1.1
OG0000000	Pvirgatumvar_WBCHAP1_778_v1.0.aa.fasta	Panicum_virgatum	PvWBCH1.9NG159900.1.v1.1
OG0000000	Pvirgatumvar_WBCHAP1_778_v1.0.aa.fasta	Panicum_virgatum	PvWBCH1.9NG174700.1.v1.1
OG0000000	Pvirgatumvar_WBCHAP1_778_v1.0.aa.fasta	Panicum_virgatum	PvWBCH1.9NG178200.1.v1.1
OG0000000	Pvirgatumvar_WBCHAP1_778_v1.0.aa.fasta	Panicum_virgatum	PvWBCH1.9NG185000.1.v1.1
OG0000000	Pvirgatumvar_WBCHAP1_778_v1.0.aa.fasta	Panicum_virgatum	PvWBCH1.9NG253300.1.v1.1
OG0000000	Pvirgatumvar_WBCHAP1_778_v1.0.aa.fasta	Panicum_virgatum	PvWBCH1.9NG264800.1.v1.1
OG0000000	Pvirgatumvar_WBCHAP1_778_v1.0.aa.fasta	Panicum_virgatum	PvWBCH1.9NG281400.1.v1.1
OG0000000	Pvirgatumvar_WBCHAP1_778_v1.0.aa.fasta	Panicum_virgatum	PvWBCH1.9NG299600.1.v1.1
OG0000000	Pvirgatumvar_WBCHAP1_778_v1.0.aa.fasta	Panicum_virgatum	PvWBCH1.9NG360300.1.v1.1
OG0000000	Pvirgatumvar_WBCHAP1_778_v1.0.aa.fasta	Panicum_virgatum	PvWBCH1.9NG381000.1.v1.1
OG0000000	Pvirgatumvar_WBCHAP1_778_v1.0.aa.fasta	Panicum_virgatum	PvWBCH1.9NG381600.1.v1.1
OG0000000	Pvirgatumvar_WBCHAP1_778_v1.0.aa.fasta	Panicum_virgatum	PvWBCH1.9NG385100.1.v1.1
OG0000000	Pvirgatumvar_WBCHAP1_778_v1.0.aa.fasta	Panicum_virgatum	PvWBCH1.9NG409200.1.v1.1
OG0000000	Pvirgatumvar_WBCHAP1_778_v1.0.aa.fasta	Panicum_virgatum	PvWBCH1.9NG475900.1.v1.1
OG0000000	Pvirgatumvar_WBCHAP1_778_v1.0.aa.fasta	Panicum_virgatum	PvWBCH1.9NG480100.1.v1.1
OG0000000	Pvirgatumvar_WBCHAP1_778_v1.0.aa.fasta	Panicum_virgatum	PvWBCH1.9NG506000.1.v1.1
OG0000000	Pvirgatumvar_WBCHAP1_778_v1.0.aa.fasta	Panicum_virgatum	PvWBCH1.9NG528300.1.v1.1
OG0000000	Sn-CAM1369-DRAFT-PanAnd-1.0.aa.fasta	Sorghastrum_nutans	Sn00001aa004161_T001
OG0000000	Sn-CAM1369-DRAFT-PanAnd-1.0.aa.fasta	Sorghastrum_nutans	Sn00001aa005786_T001
OG0000000	Sn-CAM1369-DRAFT-PanAnd-1.0.aa.fasta	Sorghastrum_nutans	Sn00001aa006453_T001
OG0000000	Sn-CAM1369-DRAFT-PanAnd-1.0.aa.fasta	Sorghastrum_nutans	Sn00001aa008273_T001
OG0000000	Sn-CAM1369-DRAFT-PanAnd-1.0.aa.fasta	Sorghastrum_nutans	Sn00001aa009417_T001
OG0000000	Sn-CAM1369-DRAFT-PanAnd-1.0.aa.fasta	Sorghastrum_nutans	Sn00001aa015412_T001
OG0000000	Sn-CAM1369-DRAFT-PanAnd-1.0.aa.fasta	Sorghastrum_nutans	Sn00001aa030151_T001
OG0000000	Sn-CAM1369-DRAFT-PanAnd-1.0.aa.fasta	Sorghastrum_nutans	Sn00001aa041569_T001
OG0000000	Sn-CAM1369-DRAFT-PanAnd-1.0.aa.fasta	Sorghastrum_nutans	Sn00001aa042401_T001
OG0000000	Sn-CAM1369-DRAFT-PanAnd-1.0.aa.fasta	Sorghastrum_nutans	Sn00001aa072202_T001
OG0000000	Sn-CAM1369-DRAFT-PanAnd-1.0.aa.fasta	Sorghastrum_nutans	Sn00001aa098074_T001
OG0000000	Td-FL_9056069_6-DRAFT-PanAnd-1.0.aa.fasta	Tripsacum_dactyloides_FL_v1	Td00001aa022103_T001
OG0000000	Td-FL_9056069_6-DRAFT-PanAnd-1.0.aa.fasta	Tripsacum_dactyloides_FL_v1	Td00001aa023353_T001
OG0000001	Ag-CAM1351-DRAFT-PanAnd-1.0.aa.fasta	Andropogon_gerardii	Ag00001aa038256_T001
OG0000001	Ag-CAM1351-DRAFT-PanAnd-1.0.aa.fasta	Andropogon_gerardii	Ag00001aa045155_T001
OG0000001	Ag-CAM1351-DRAFT-PanAnd-1.0.aa.fasta	Andropogon_gerardii	Ag00001aa045731_T001
OG0000001	Ag-CAM1351-DRAFT-PanAnd-1.0.aa.fasta	Andropogon_gerardii	Ag00001aa045732_T001
OG0000001	Ag-CAM1351-DRAFT-PanAnd-1.0.aa.fasta	Andropogon_gerardii	Ag00001aa045733_T001
OG0000001	Ag-CAM1351-DRAFT-PanAnd-1.0.aa.fasta	Andropogon_gerardii	Ag00001aa045737_T001
OG0000001	Ag-CAM1351-DRAFT-PanAnd-1.0.aa.fasta	Andropogon_gerardii	Ag00001aa045744_T001
OG0000001	Ag-CAM1351-DRAFT-PanAnd-1.0.aa.fasta	Andropogon_gerardii	Ag00001aa045749_T001
OG0000001	Ag-CAM1351-DRAFT-PanAnd-1.0.aa.fasta	Andropogon_gerardii	Ag00001aa045750_T001
OG0000001	Ag-CAM1351-DRAFT-PanAnd-1.0.aa.fasta	Andropogon_gerardii	Ag00001aa045751_T001
OG0000001	Ag-CAM1351-DRAFT-PanAnd-1.0.aa.fasta	Andropogon_gerardii	Ag00001aa045767_T001
OG0000001	Ag-CAM1351-DRAFT-PanAnd-1.0.aa.fasta	Andropogon_gerardii	Ag00001aa045768_T001
OG0000001	Ag-CAM1351-DRAFT-PanAnd-1.0.aa.fasta	Andropogon_gerardii	Ag00001aa045773_T001
OG0000001	Ag-CAM1351-DRAFT-PanAnd-1.0.aa.fasta	Andropogon_gerardii	Ag00001aa045800_T001
OG0000001	Ag-CAM1351-DRAFT-PanAnd-1.0.aa.fasta	Andropogon_gerardii	Ag00001aa065337_T001
OG0000001	Ag-CAM1351-DRAFT-PanAnd-1.0.aa.fasta	Andropogon_gerardii	Ag00001aa065344_T001
OG0000001	Ag-CAM1351-DRAFT-PanAnd-1.0.aa.fasta	Andropogon_gerardii	Ag00001aa068129_T001
OG0000001	Ag-CAM1351-DRAFT-PanAnd-1.0.aa.fasta	Andropogon_gerardii	Ag00001aa072548_T001
OG0000001	Ag-CAM1351-DRAFT-PanAnd-1.0.aa.fasta	Andropogon_gerardii	Ag00001aa072550_T001
OG0000001	Ag-CAM1351-DRAFT-PanAnd-1.0.aa.fasta	Andropogon_gerardii	Ag00001aa073924_T001
OG0000001	Ag-CAM1351-DRAFT-PanAnd-1.0.aa.fasta	Andropogon_gerardii	Ag00001aa073930_T001
OG0000001	Ag-CAM1351-DRAFT-PanAnd-1.0.aa.fasta	Andropogon_gerardii	Ag00001aa073938_T001
OG0000001	Ag-CAM1351-DRAFT-PanAnd-1.0.aa.fasta	Andropogon_gerardii	Ag00001aa073940_T001
OG0000001	Ag-CAM1351-DRAFT-PanAnd-1.0.aa.fasta	Andropogon_gerardii	Ag00001aa073972_T001
OG0000001	Ag-CAM1351-DRAFT-PanAnd-1.0.aa.fasta	Andropogon_gerardii	Ag00001aa073977_T001
OG0000001	Ag-CAM1351-DRAFT-PanAnd-1.0.aa.fasta	Andropogon_gerardii	Ag00001aa076532_T001
OG0000001	Ag-CAM1351-DRAFT-PanAnd-1.0.aa.fasta	Andropogon_gerardii	Ag00001aa076546_T001
OG0000001	Ag-CAM1351-DRAFT-PanAnd-1.0.aa.fasta	Andropogon_gerardii	Ag00001aa076548_T001
OG0000001	Ag-CAM1351-DRAFT-PanAnd-1.0.aa.fasta	Andropogon_gerardii	Ag00001aa076581_T001
OG0000001	Ag-CAM1351-DRAFT-PanAnd-1.0.aa.fasta	Andropogon_gerardii	Ag00001aa076582_T001
OG0000001	Ag-CAM1351-DRAFT-PanAnd-1.0.aa.fasta	Andropogon_gerardii	Ag00001aa076625_T001
OG0000001	Ag-CAM1351-DRAFT-PanAnd-1.0.aa.fasta	Andropogon_gerardii	Ag00001aa080629_T001
OG0000001	Ag-CAM1351-DRAFT-PanAnd-1.0.aa.fasta	Andropogon_gerardii	Ag00001aa080631_T001
OG0000001	Ag-CAM1351-DRAFT-PanAnd-1.0.aa.fasta	Andropogon_gerardii	Ag00001aa083033_T001
OG0000001	Ag-CAM1351-DRAFT-PanAnd-1.0.aa.fasta	Andropogon_gerardii	Ag00001aa086078_T001
OG0000001	Ag-CAM1351-DRAFT-PanAnd-1.0.aa.fasta	Andropogon_gerardii	Ag00001aa087075_T001
OG0000001	Ag-CAM1351-DRAFT-PanAnd-1.0.aa.fasta	Andropogon_gerardii	Ag00001aa091023_T001
OG0000001	Ag-CAM1351-DRAFT-PanAnd-1.0.aa.fasta	Andropogon_gerardii	Ag00001aa092309_T001
OG0000001	Ag-CAM1351-DRAFT-PanAnd-1.0.aa.fasta	Andropogon_gerardii	Ag00001aa092397_T001
OG0000001	Ag-CAM1351-DRAFT-PanAnd-1.0.aa.fasta	Andropogon_gerardii	Ag00001aa099040_T001
OG0000001	Ag-CAM1351-DRAFT-PanAnd-1.0.aa.fasta	Andropogon_gerardii	Ag00001aa099888_T001
OG0000001	Ag-CAM1351-DRAFT-PanAnd-1.0.aa.fasta	Andropogon_gerardii	Ag00001aa104581_T001
OG0000001	Ag-CAM1351-DRAFT-PanAnd-1.0.aa.fasta	Andropogon_gerardii	Ag00001aa105199_T001
OG0000001	Ag-CAM1351-DRAFT-PanAnd-1.0.aa.fasta	Andropogon_gerardii	Ag00001aa108491_T001
OG0000001	Ag-CAM1351-DRAFT-PanAnd-1.0.aa.fasta	Andropogon_gerardii	Ag00001aa111055_T001
OG0000001	Ag-CAM1351-DRAFT-PanAnd-1.0.aa.fasta	Andropogon_gerardii	Ag00001aa119689_T001
OG0000001	Ag-CAM1351-DRAFT-PanAnd-1.0.aa.fasta	Andropogon_gerardii	Ag00001aa119691_T001
OG0000001	Ag-CAM1351-DRAFT-PanAnd-1.0.aa.fasta	Andropogon_gerardii	Ag00001aa119722_T001
OG0000001	Ag-CAM1351-DRAFT-PanAnd-1.0.aa.fasta	Andropogon_gerardii	Ag00001aa119729_T001
OG0000001	Ag-CAM1351-DRAFT-PanAnd-1.0.aa.fasta	Andropogon_gerardii	Ag00001aa119763_T001
OG0000001	Ag-CAM1351-DRAFT-PanAnd-1.0.aa.fasta	Andropogon_gerardii	Ag00001aa126355_T001
OG0000001	Ag-CAM1351-DRAFT-PanAnd-1.0.aa.fasta	Andropogon_gerardii	Ag00001aa129544_T001
OG0000001	Ag-CAM1351-DRAFT-PanAnd-1.0.aa.fasta	Andropogon_gerardii	Ag00001aa137488_T001
OG0000001	Ag-CAM1351-DRAFT-PanAnd-1.0.aa.fasta	Andropogon_gerardii	Ag00001aa147059_T001
OG0000001	Ag-CAM1351-DRAFT-PanAnd-1.0.aa.fasta	Andropogon_gerardii	Ag00001aa147094_T001
OG0000001	Ag-CAM1351-DRAFT-PanAnd-1.0.aa.fasta	Andropogon_gerardii	Ag00001aa147110_T001
OG0000001	Ag-CAM1351-DRAFT-PanAnd-1.0.aa.fasta	Andropogon_gerardii	Ag00001aa147111_T001
OG0000001	Ag-CAM1351-DRAFT-PanAnd-1.0.aa.fasta	Andropogon_gerardii	Ag00001aa147153_T001
OG0000001	Ag-CAM1351-DRAFT-PanAnd-1.0.aa.fasta	Andropogon_gerardii	Ag00001aa151712_T001
OG0000001	Msinensis_497_v7.0.aa.fasta	Miscanthus_Giganteus	Misin03G006500.1.v7.1
OG0000001	Msinensis_497_v7.0.aa.fasta	Miscanthus_Giganteus	Misin05G009000.1.v7.1
OG0000001	Msinensis_497_v7.0.aa.fasta	Miscanthus_Giganteus	Misin05G330400.1.v7.1
OG0000001	Msinensis_497_v7.0.aa.fasta	Miscanthus_Giganteus	Misin06G103600.1.v7.1
OG0000001	Msinensis_497_v7.0.aa.fasta	Miscanthus_Giganteus	Misin06G298500.1.v7.1
OG0000001	Msinensis_497_v7.0.aa.fasta	Miscanthus_Giganteus	Misin09G008900.1.v7.1
OG0000001	Msinensis_497_v7.0.aa.fasta	Miscanthus_Giganteus	Misin09G011000.1.v7.1
OG0000001	Msinensis_497_v7.0.aa.fasta	Miscanthus_Giganteus	Misin09G011200.1.v7.1
OG0000001	Msinensis_497_v7.0.aa.fasta	Miscanthus_Giganteus	Misin09G011300.1.v7.1
OG0000001	Msinensis_497_v7.0.aa.fasta	Miscanthus_Giganteus	Misin09G011500.1.v7.1
OG0000001	Msinensis_497_v7.0.aa.fasta	Miscanthus_Giganteus	Misin09G014700.1.v7.1
OG0000001	Msinensis_497_v7.0.aa.fasta	Miscanthus_Giganteus	Misin09G015800.1.v7.1
OG0000001	Msinensis_497_v7.0.aa.fasta	Miscanthus_Giganteus	Misin09G016500.1.v7.1
OG0000001	Msinensis_497_v7.0.aa.fasta	Miscanthus_Giganteus	Misin09G019200.1.v7.1
OG0000001	Msinensis_497_v7.0.aa.fasta	Miscanthus_Giganteus	Misin09G019600.1.v7.1
OG0000001	Msinensis_497_v7.0.aa.fasta	Miscanthus_Giganteus	Misin09G020800.1.v7.1
OG0000001	Msinensis_497_v7.0.aa.fasta	Miscanthus_Giganteus	Misin09G035400.1.v7.1
OG0000001	Msinensis_497_v7.0.aa.fasta	Miscanthus_Giganteus	Misin10G004100.1.v7.1
OG0000001	Msinensis_497_v7.0.aa.fasta	Miscanthus_Giganteus	Misin10G013900.1.v7.1
OG0000001	Msinensis_497_v7.0.aa.fasta	Miscanthus_Giganteus	Misin10G014000.1.v7.1
OG0000001	Msinensis_497_v7.0.aa.fasta	Miscanthus_Giganteus	Misin10G029500.1.v7.1
OG0000001	Msinensis_497_v7.0.aa.fasta	Miscanthus_Giganteus	Misin10G032700.1.v7.1
OG0000001	Msinensis_497_v7.0.aa.fasta	Miscanthus_Giganteus	Misin12G017400.1.v7.1
OG0000001	Msinensis_497_v7.0.aa.fasta	Miscanthus_Giganteus	Misin12G089400.1.v7.1
OG0000001	Msinensis_497_v7.0.aa.fasta	Miscanthus_Giganteus	Misin12G089500.1.v7.1
OG0000001	Msinensis_497_v7.0.aa.fasta	Miscanthus_Giganteus	Misin13G131600.1.v7.1
OG0000001	Msinensis_497_v7.0.aa.fasta	Miscanthus_Giganteus	Misin15G041700.1.v7.1
OG0000001	Msinensis_497_v7.0.aa.fasta	Miscanthus_Giganteus	Misin15G055100.1.v7.1
OG0000001	Msinensis_497_v7.0.aa.fasta	Miscanthus_Giganteus	Misin15G055300.1.v7.1
OG0000001	Msinensis_497_v7.0.aa.fasta	Miscanthus_Giganteus	Misin17G261900.1.v7.1
OG0000001	Msinensis_497_v7.0.aa.fasta	Miscanthus_Giganteus	Misin17G262100.1.v7.1
OG0000001	Msinensis_497_v7.0.aa.fasta	Miscanthus_Giganteus	Misin18G113300.1.v7.1
OG0000001	Msinensis_497_v7.0.aa.fasta	Miscanthus_Giganteus	Misin18G113500.1.v7.1
OG0000001	Msinensis_497_v7.0.aa.fasta	Miscanthus_Giganteus	Misin18G205200.1.v7.1
OG0000001	Msinensis_497_v7.0.aa.fasta	Miscanthus_Giganteus	Misin19G188700.1.v7.1
OG0000001	Msinensis_497_v7.0.aa.fasta	Miscanthus_Giganteus	Misin19G202400.1.v7.1
OG0000001	Pvirgatumvar_WBCHAP1_778_v1.0.aa.fasta	Panicum_virgatum	PvWBCH1.1NG142300.1.v1.1
OG0000001	Pvirgatumvar_WBCHAP1_778_v1.0.aa.fasta	Panicum_virgatum	PvWBCH1.3KG009600.1.v1.1
OG0000001	Pvirgatumvar_WBCHAP1_778_v1.0.aa.fasta	Panicum_virgatum	PvWBCH1.6NG121600.1.v1.1
OG0000001	Pvirgatumvar_WBCHAP1_778_v1.0.aa.fasta	Panicum_virgatum	PvWBCH1.8KG009700.1.v1.1
OG0000001	Pvirgatumvar_WBCHAP1_778_v1.0.aa.fasta	Panicum_virgatum	PvWBCH1.8KG025600.1.v1.1
OG0000001	Pvirgatumvar_WBCHAP1_778_v1.0.aa.fasta	Panicum_virgatum	PvWBCH1.8KG026800.1.v1.1
OG0000001	Pvirgatumvar_WBCHAP1_778_v1.0.aa.fasta	Panicum_virgatum	PvWBCH1.8KG028700.1.v1.1
OG0000001	Pvirgatumvar_WBCHAP1_778_v1.0.aa.fasta	Panicum_virgatum	PvWBCH1.8KG028800.1.v1.1
OG0000001	Pvirgatumvar_WBCHAP1_778_v1.0.aa.fasta	Panicum_virgatum	PvWBCH1.8KG030400.1.v1.1
OG0000001	Pvirgatumvar_WBCHAP1_778_v1.0.aa.fasta	Panicum_virgatum	PvWBCH1.8KG030600.1.v1.1
OG0000001	Pvirgatumvar_WBCHAP1_778_v1.0.aa.fasta	Panicum_virgatum	PvWBCH1.8KG030700.1.v1.1
OG0000001	Pvirgatumvar_WBCHAP1_778_v1.0.aa.fasta	Panicum_virgatum	PvWBCH1.8KG030800.1.v1.1
OG0000001	Pvirgatumvar_WBCHAP1_778_v1.0.aa.fasta	Panicum_virgatum	PvWBCH1.8KG030900.1.v1.1
OG0000001	Pvirgatumvar_WBCHAP1_778_v1.0.aa.fasta	Panicum_virgatum	PvWBCH1.8KG031000.1.v1.1
OG0000001	Pvirgatumvar_WBCHAP1_778_v1.0.aa.fasta	Panicum_virgatum	PvWBCH1.8KG031100.1.v1.1
OG0000001	Pvirgatumvar_WBCHAP1_778_v1.0.aa.fasta	Panicum_virgatum	PvWBCH1.8KG032700.1.v1.1
OG0000001	Pvirgatumvar_WBCHAP1_778_v1.0.aa.fasta	Panicum_virgatum	PvWBCH1.8KG050500.1.v1.1
OG0000001	Pvirgatumvar_WBCHAP1_778_v1.0.aa.fasta	Panicum_virgatum	PvWBCH1.8KG050700.1.v1.1
OG0000001	Pvirgatumvar_WBCHAP1_778_v1.0.aa.fasta	Panicum_virgatum	PvWBCH1.8NG023700.1.v1.1
OG0000001	Pvirgatumvar_WBCHAP1_778_v1.0.aa.fasta	Panicum_virgatum	PvWBCH1.8NG026700.1.v1.1
OG0000001	Pvirgatumvar_WBCHAP1_778_v1.0.aa.fasta	Panicum_virgatum	PvWBCH1.8NG045200.1.v1.1
OG0000001	Pvirgatumvar_WBCHAP1_778_v1.0.aa.fasta	Panicum_virgatum	PvWBCH1.8NG045300.1.v1.1
OG0000001	Pvirgatumvar_WBCHAP1_778_v1.0.aa.fasta	Panicum_virgatum	PvWBCH1.8NG045500.1.v1.1
OG0000001	Pvirgatumvar_WBCHAP1_778_v1.0.aa.fasta	Panicum_virgatum	PvWBCH1.9NG263000.1.v1.1
OG0000001	Sn-CAM1369-DRAFT-PanAnd-1.0.aa.fasta	Sorghastrum_nutans	Sn00001aa032242_T001
OG0000001	Sn-CAM1369-DRAFT-PanAnd-1.0.aa.fasta	Sorghastrum_nutans	Sn00001aa046372_T001
OG0000001	Sn-CAM1369-DRAFT-PanAnd-1.0.aa.fasta	Sorghastrum_nutans	Sn00001aa047973_T001
OG0000001	Sn-CAM1369-DRAFT-PanAnd-1.0.aa.fasta	Sorghastrum_nutans	Sn00001aa048026_T001
OG0000001	Sn-CAM1369-DRAFT-PanAnd-1.0.aa.fasta	Sorghastrum_nutans	Sn00001aa048028_T001
OG0000001	Sn-CAM1369-DRAFT-PanAnd-1.0.aa.fasta	Sorghastrum_nutans	Sn00001aa048036_T001
OG0000001	Sn-CAM1369-DRAFT-PanAnd-1.0.aa.fasta	Sorghastrum_nutans	Sn00001aa048140_T001
OG0000001	Sn-CAM1369-DRAFT-PanAnd-1.0.aa.fasta	Sorghastrum_nutans	Sn00001aa050533_T001
OG0000001	Sn-CAM1369-DRAFT-PanAnd-1.0.aa.fasta	Sorghastrum_nutans	Sn00001aa054834_T001
OG0000001	Sn-CAM1369-DRAFT-PanAnd-1.0.aa.fasta	Sorghastrum_nutans	Sn00001aa057203_T001
OG0000001	Sn-CAM1369-DRAFT-PanAnd-1.0.aa.fasta	Sorghastrum_nutans	Sn00001aa058058_T001
OG0000001	Sn-CAM1369-DRAFT-PanAnd-1.0.aa.fasta	Sorghastrum_nutans	Sn00001aa058649_T001
OG0000001	Sn-CAM1369-DRAFT-PanAnd-1.0.aa.fasta	Sorghastrum_nutans	Sn00001aa058860_T001
OG0000001	Sn-CAM1369-DRAFT-PanAnd-1.0.aa.fasta	Sorghastrum_nutans	Sn00001aa058863_T001
OG0000001	Sn-CAM1369-DRAFT-PanAnd-1.0.aa.fasta	Sorghastrum_nutans	Sn00001aa058893_T001
OG0000001	Sn-CAM1369-DRAFT-PanAnd-1.0.aa.fasta	Sorghastrum_nutans	Sn00001aa058902_T001
OG0000001	Sn-CAM1369-DRAFT-PanAnd-1.0.aa.fasta	Sorghastrum_nutans	Sn00001aa058903_T001
OG0000001	Sn-CAM1369-DRAFT-PanAnd-1.0.aa.fasta	Sorghastrum_nutans	Sn00001aa058910_T001
OG0000001	Sn-CAM1369-DRAFT-PanAnd-1.0.aa.fasta	Sorghastrum_nutans	Sn00001aa058928_T001
OG0000001	Sn-CAM1369-DRAFT-PanAnd-1.0.aa.fasta	Sorghastrum_nutans	Sn00001aa062436_T001
OG0000001	Sn-CAM1369-DRAFT-PanAnd-1.0.aa.fasta	Sorghastrum_nutans	Sn00001aa062438_T001
OG0000001	Sn-CAM1369-DRAFT-PanAnd-1.0.aa.fasta	Sorghastrum_nutans	Sn00001aa064655_T001
OG0000001	Sn-CAM1369-DRAFT-PanAnd-1.0.aa.fasta	Sorghastrum_nutans	Sn00001aa064656_T001
OG0000001	Sn-CAM1369-DRAFT-PanAnd-1.0.aa.fasta	Sorghastrum_nutans	Sn00001aa064807_T001
OG0000001	Sn-CAM1369-DRAFT-PanAnd-1.0.aa.fasta	Sorghastrum_nutans	Sn00001aa067899_T001
OG0000001	Sn-CAM1369-DRAFT-PanAnd-1.0.aa.fasta	Sorghastrum_nutans	Sn00001aa069099_T001
OG0000001	Sn-CAM1369-DRAFT-PanAnd-1.0.aa.fasta	Sorghastrum_nutans	Sn00001aa069242_T001
OG0000001	Sn-CAM1369-DRAFT-PanAnd-1.0.aa.fasta	Sorghastrum_nutans	Sn00001aa069243_T001
OG0000001	Sn-CAM1369-DRAFT-PanAnd-1.0.aa.fasta	Sorghastrum_nutans	Sn00001aa069281_T001
OG0000001	Sn-CAM1369-DRAFT-PanAnd-1.0.aa.fasta	Sorghastrum_nutans	Sn00001aa069282_T001
OG0000001	Sn-CAM1369-DRAFT-PanAnd-1.0.aa.fasta	Sorghastrum_nutans	Sn00001aa069283_T001
OG0000001	Sn-CAM1369-DRAFT-PanAnd-1.0.aa.fasta	Sorghastrum_nutans	Sn00001aa069317_T001
OG0000001	Sn-CAM1369-DRAFT-PanAnd-1.0.aa.fasta	Sorghastrum_nutans	Sn00001aa069318_T001
OG0000001	Sn-CAM1369-DRAFT-PanAnd-1.0.aa.fasta	Sorghastrum_nutans	Sn00001aa069394_T001
OG0000001	Sn-CAM1369-DRAFT-PanAnd-1.0.aa.fasta	Sorghastrum_nutans	Sn00001aa075907_T001
OG0000001	Sn-CAM1369-DRAFT-PanAnd-1.0.aa.fasta	Sorghastrum_nutans	Sn00001aa076594_T001
OG0000001	Sn-CAM1369-DRAFT-PanAnd-1.0.aa.fasta	Sorghastrum_nutans	Sn00001aa078283_T001
OG0000001	Sn-CAM1369-DRAFT-PanAnd-1.0.aa.fasta	Sorghastrum_nutans	Sn00001aa084516_T001
OG0000001	Sn-CAM1369-DRAFT-PanAnd-1.0.aa.fasta	Sorghastrum_nutans	Sn00001aa084680_T001
OG0000001	Sn-CAM1369-DRAFT-PanAnd-1.0.aa.fasta	Sorghastrum_nutans	Sn00001aa094173_T001
OG0000001	Sn-CAM1369-DRAFT-PanAnd-1.0.aa.fasta	Sorghastrum_nutans	Sn00001aa095216_T001
OG0000001	Sn-CAM1369-DRAFT-PanAnd-1.0.aa.fasta	Sorghastrum_nutans	Sn00001aa095217_T001
OG0000001	Sn-CAM1369-DRAFT-PanAnd-1.0.aa.fasta	Sorghastrum_nutans	Sn00001aa098787_T001
OG0000001	Sn-CAM1369-DRAFT-PanAnd-1.0.aa.fasta	Sorghastrum_nutans	Sn00001aa102640_T001
OG0000001	Sn-CAM1369-DRAFT-PanAnd-1.0.aa.fasta	Sorghastrum_nutans	Sn00001aa103329_T001
OG0000001	Td-FL_9056069_6-DRAFT-PanAnd-1.0.aa.fasta	Tripsacum_dactyloides_FL_v1	Td00001aa002730_T001
OG0000001	Td-FL_9056069_6-DRAFT-PanAnd-1.0.aa.fasta	Tripsacum_dactyloides_FL_v1	Td00001aa002731_T001
OG0000001	Td-FL_9056069_6-DRAFT-PanAnd-1.0.aa.fasta	Tripsacum_dactyloides_FL_v1	Td00001aa031498_T001
OG0000002	Ag-CAM1351-DRAFT-PanAnd-1.0.aa.fasta	Andropogon_gerardii	Ag00001aa000509_T001
OG0000002	Ag-CAM1351-DRAFT-PanAnd-1.0.aa.fasta	Andropogon_gerardii	Ag00001aa002048_T001
OG0000002	Ag-CAM1351-DRAFT-PanAnd-1.0.aa.fasta	Andropogon_gerardii	Ag00001aa002963_T001
OG0000002	Ag-CAM1351-DRAFT-PanAnd-1.0.aa.fasta	Andropogon_gerardii	Ag00001aa004344_T001
OG0000002	Ag-CAM1351-DRAFT-PanAnd-1.0.aa.fasta	Andropogon_gerardii	Ag00001aa005089_T001
OG0000002	Ag-CAM1351-DRAFT-PanAnd-1.0.aa.fasta	Andropogon_gerardii	Ag00001aa008116_T001
OG0000002	Ag-CAM1351-DRAFT-PanAnd-1.0.aa.fasta	Andropogon_gerardii	Ag00001aa008231_T001
OG0000002	Ag-CAM1351-DRAFT-PanAnd-1.0.aa.fasta	Andropogon_gerardii	Ag00001aa008502_T001
OG0000002	Ag-CAM1351-DRAFT-PanAnd-1.0.aa.fasta	Andropogon_gerardii	Ag00001aa008564_T001
OG0000002	Ag-CAM1351-DRAFT-PanAnd-1.0.aa.fasta	Andropogon_gerardii	Ag00001aa013062_T001
OG0000002	Ag-CAM1351-DRAFT-PanAnd-1.0.aa.fasta	Andropogon_gerardii	Ag00001aa013385_T001
OG0000002	Ag-CAM1351-DRAFT-PanAnd-1.0.aa.fasta	Andropogon_gerardii	Ag00001aa018480_T001
OG0000002	Ag-CAM1351-DRAFT-PanAnd-1.0.aa.fasta	Andropogon_gerardii	Ag00001aa019692_T001
OG0000002	Ag-CAM1351-DRAFT-PanAnd-1.0.aa.fasta	Andropogon_gerardii	Ag00001aa022166_T001
OG0000002	Ag-CAM1351-DRAFT-PanAnd-1.0.aa.fasta	Andropogon_gerardii	Ag00001aa022342_T001
OG0000002	Ag-CAM1351-DRAFT-PanAnd-1.0.aa.fasta	Andropogon_gerardii	Ag00001aa023353_T001
OG0000002	Ag-CAM1351-DRAFT-PanAnd-1.0.aa.fasta	Andropogon_gerardii	Ag00001aa027699_T001
OG0000002	Ag-CAM1351-DRAFT-PanAnd-1.0.aa.fasta	Andropogon_gerardii	Ag00001aa030310_T001
OG0000002	Ag-CAM1351-DRAFT-PanAnd-1.0.aa.fasta	Andropogon_gerardii	Ag00001aa033129_T001
OG0000002	Ag-CAM1351-DRAFT-PanAnd-1.0.aa.fasta	Andropogon_gerardii	Ag00001aa033492_T001
OG0000002	Ag-CAM1351-DRAFT-PanAnd-1.0.aa.fasta	Andropogon_gerardii	Ag00001aa034005_T001
OG0000002	Ag-CAM1351-DRAFT-PanAnd-1.0.aa.fasta	Andropogon_gerardii	Ag00001aa035208_T001
OG0000002	Ag-CAM1351-DRAFT-PanAnd-1.0.aa.fasta	Andropogon_gerardii	Ag00001aa035639_T001
OG0000002	Ag-CAM1351-DRAFT-PanAnd-1.0.aa.fasta	Andropogon_gerardii	Ag00001aa037651_T001
OG0000002	Ag-CAM1351-DRAFT-PanAnd-1.0.aa.fasta	Andropogon_gerardii	Ag00001aa038138_T001
OG0000002	Ag-CAM1351-DRAFT-PanAnd-1.0.aa.fasta	Andropogon_gerardii	Ag00001aa038999_T001
OG0000002	Ag-CAM1351-DRAFT-PanAnd-1.0.aa.fasta	Andropogon_gerardii	Ag00001aa041555_T001
OG0000002	Ag-CAM1351-DRAFT-PanAnd-1.0.aa.fasta	Andropogon_gerardii	Ag00001aa042672_T001
OG0000002	Ag-CAM1351-DRAFT-PanAnd-1.0.aa.fasta	Andropogon_gerardii	Ag00001aa042729_T001
OG0000002	Ag-CAM1351-DRAFT-PanAnd-1.0.aa.fasta	Andropogon_gerardii	Ag00001aa045273_T001
OG0000002	Ag-CAM1351-DRAFT-PanAnd-1.0.aa.fasta	Andropogon_gerardii	Ag00001aa046412_T001
OG0000002	Ag-CAM1351-DRAFT-PanAnd-1.0.aa.fasta	Andropogon_gerardii	Ag00001aa050307_T001
OG0000002	Ag-CAM1351-DRAFT-PanAnd-1.0.aa.fasta	Andropogon_gerardii	Ag00001aa050323_T001
OG0000002	Ag-CAM1351-DRAFT-PanAnd-1.0.aa.fasta	Andropogon_gerardii	Ag00001aa050385_T001
OG0000002	Ag-CAM1351-DRAFT-PanAnd-1.0.aa.fasta	Andropogon_gerardii	Ag00001aa051272_T001
OG0000002	Ag-CAM1351-DRAFT-PanAnd-1.0.aa.fasta	Andropogon_gerardii	Ag00001aa052575_T001
OG0000002	Ag-CAM1351-DRAFT-PanAnd-1.0.aa.fasta	Andropogon_gerardii	Ag00001aa053834_T001
OG0000002	Ag-CAM1351-DRAFT-PanAnd-1.0.aa.fasta	Andropogon_gerardii	Ag00001aa054851_T001
OG0000002	Ag-CAM1351-DRAFT-PanAnd-1.0.aa.fasta	Andropogon_gerardii	Ag00001aa056905_T001
OG0000002	Ag-CAM1351-DRAFT-PanAnd-1.0.aa.fasta	Andropogon_gerardii	Ag00001aa058693_T001
OG0000002	Ag-CAM1351-DRAFT-PanAnd-1.0.aa.fasta	Andropogon_gerardii	Ag00001aa059191_T001
OG0000002	Ag-CAM1351-DRAFT-PanAnd-1.0.aa.fasta	Andropogon_gerardii	Ag00001aa059581_T001
OG0000002	Ag-CAM1351-DRAFT-PanAnd-1.0.aa.fasta	Andropogon_gerardii	Ag00001aa060124_T001
OG0000002	Ag-CAM1351-DRAFT-PanAnd-1.0.aa.fasta	Andropogon_gerardii	Ag00001aa062386_T001
OG0000002	Ag-CAM1351-DRAFT-PanAnd-1.0.aa.fasta	Andropogon_gerardii	Ag00001aa063769_T001
OG0000002	Ag-CAM1351-DRAFT-PanAnd-1.0.aa.fasta	Andropogon_gerardii	Ag00001aa072043_T001
OG0000002	Ag-CAM1351-DRAFT-PanAnd-1.0.aa.fasta	Andropogon_gerardii	Ag00001aa075719_T001
OG0000002	Ag-CAM1351-DRAFT-PanAnd-1.0.aa.fasta	Andropogon_gerardii	Ag00001aa078569_T001
OG0000002	Ag-CAM1351-DRAFT-PanAnd-1.0.aa.fasta	Andropogon_gerardii	Ag00001aa079168_T001
OG0000002	Ag-CAM1351-DRAFT-PanAnd-1.0.aa.fasta	Andropogon_gerardii	Ag00001aa080392_T001
OG0000002	Ag-CAM1351-DRAFT-PanAnd-1.0.aa.fasta	Andropogon_gerardii	Ag00001aa081142_T001
OG0000002	Ag-CAM1351-DRAFT-PanAnd-1.0.aa.fasta	Andropogon_gerardii	Ag00001aa085069_T001
OG0000002	Ag-CAM1351-DRAFT-PanAnd-1.0.aa.fasta	Andropogon_gerardii	Ag00001aa089064_T001
OG0000002	Ag-CAM1351-DRAFT-PanAnd-1.0.aa.fasta	Andropogon_gerardii	Ag00001aa090244_T001
OG0000002	Ag-CAM1351-DRAFT-PanAnd-1.0.aa.fasta	Andropogon_gerardii	Ag00001aa090882_T001
OG0000002	Ag-CAM1351-DRAFT-PanAnd-1.0.aa.fasta	Andropogon_gerardii	Ag00001aa092662_T001
OG0000002	Ag-CAM1351-DRAFT-PanAnd-1.0.aa.fasta	Andropogon_gerardii	Ag00001aa092912_T001
OG0000002	Ag-CAM1351-DRAFT-PanAnd-1.0.aa.fasta	Andropogon_gerardii	Ag00001aa094664_T001
OG0000002	Ag-CAM1351-DRAFT-PanAnd-1.0.aa.fasta	Andropogon_gerardii	Ag00001aa094665_T001
OG0000002	Ag-CAM1351-DRAFT-PanAnd-1.0.aa.fasta	Andropogon_gerardii	Ag00001aa097701_T001
OG0000002	Ag-CAM1351-DRAFT-PanAnd-1.0.aa.fasta	Andropogon_gerardii	Ag00001aa098408_T001
OG0000002	Ag-CAM1351-DRAFT-PanAnd-1.0.aa.fasta	Andropogon_gerardii	Ag00001aa099369_T001
OG0000002	Ag-CAM1351-DRAFT-PanAnd-1.0.aa.fasta	Andropogon_gerardii	Ag00001aa100807_T001
OG0000002	Ag-CAM1351-DRAFT-PanAnd-1.0.aa.fasta	Andropogon_gerardii	Ag00001aa104165_T001
OG0000002	Ag-CAM1351-DRAFT-PanAnd-1.0.aa.fasta	Andropogon_gerardii	Ag00001aa112458_T001
OG0000002	Ag-CAM1351-DRAFT-PanAnd-1.0.aa.fasta	Andropogon_gerardii	Ag00001aa112999_T001
OG0000002	Ag-CAM1351-DRAFT-PanAnd-1.0.aa.fasta	Andropogon_gerardii	Ag00001aa114624_T001
OG0000002	Ag-CAM1351-DRAFT-PanAnd-1.0.aa.fasta	Andropogon_gerardii	Ag00001aa114765_T001
OG0000002	Ag-CAM1351-DRAFT-PanAnd-1.0.aa.fasta	Andropogon_gerardii	Ag00001aa121455_T001
OG0000002	Ag-CAM1351-DRAFT-PanAnd-1.0.aa.fasta	Andropogon_gerardii	Ag00001aa122313_T001
OG0000002	Ag-CAM1351-DRAFT-PanAnd-1.0.aa.fasta	Andropogon_gerardii	Ag00001aa122844_T001
OG0000002	Ag-CAM1351-DRAFT-PanAnd-1.0.aa.fasta	Andropogon_gerardii	Ag00001aa123612_T001
OG0000002	Ag-CAM1351-DRAFT-PanAnd-1.0.aa.fasta	Andropogon_gerardii	Ag00001aa125990_T001
OG0000002	Ag-CAM1351-DRAFT-PanAnd-1.0.aa.fasta	Andropogon_gerardii	Ag00001aa127074_T001
OG0000002	Ag-CAM1351-DRAFT-PanAnd-1.0.aa.fasta	Andropogon_gerardii	Ag00001aa130174_T001
OG0000002	Ag-CAM1351-DRAFT-PanAnd-1.0.aa.fasta	Andropogon_gerardii	Ag00001aa132493_T001
OG0000002	Ag-CAM1351-DRAFT-PanAnd-1.0.aa.fasta	Andropogon_gerardii	Ag00001aa133561_T001
OG0000002	Ag-CAM1351-DRAFT-PanAnd-1.0.aa.fasta	Andropogon_gerardii	Ag00001aa133901_T001
OG0000002	Ag-CAM1351-DRAFT-PanAnd-1.0.aa.fasta	Andropogon_gerardii	Ag00001aa134948_T001
OG0000002	Ag-CAM1351-DRAFT-PanAnd-1.0.aa.fasta	Andropogon_gerardii	Ag00001aa135425_T001
OG0000002	Ag-CAM1351-DRAFT-PanAnd-1.0.aa.fasta	Andropogon_gerardii	Ag00001aa136651_T001
OG0000002	Ag-CAM1351-DRAFT-PanAnd-1.0.aa.fasta	Andropogon_gerardii	Ag00001aa137484_T001
OG0000002	Ag-CAM1351-DRAFT-PanAnd-1.0.aa.fasta	Andropogon_gerardii	Ag00001aa137594_T001
OG0000002	Ag-CAM1351-DRAFT-PanAnd-1.0.aa.fasta	Andropogon_gerardii	Ag00001aa137753_T001
OG0000002	Ag-CAM1351-DRAFT-PanAnd-1.0.aa.fasta	Andropogon_gerardii	Ag00001aa138431_T001
OG0000002	Ag-CAM1351-DRAFT-PanAnd-1.0.aa.fasta	Andropogon_gerardii	Ag00001aa139133_T001
OG0000002	Ag-CAM1351-DRAFT-PanAnd-1.0.aa.fasta	Andropogon_gerardii	Ag00001aa142444_T001
OG0000002	Ag-CAM1351-DRAFT-PanAnd-1.0.aa.fasta	Andropogon_gerardii	Ag00001aa145775_T001
OG0000002	Ag-CAM1351-DRAFT-PanAnd-1.0.aa.fasta	Andropogon_gerardii	Ag00001aa146782_T001
OG0000002	Ag-CAM1351-DRAFT-PanAnd-1.0.aa.fasta	Andropogon_gerardii	Ag00001aa151605_T001
OG0000002	Ag-CAM1351-DRAFT-PanAnd-1.0.aa.fasta	Andropogon_gerardii	Ag00001aa151902_T001
OG0000002	Ag-CAM1351-DRAFT-PanAnd-1.0.aa.fasta	Andropogon_gerardii	Ag00001aa152829_T001
OG0000002	Ag-CAM1351-DRAFT-PanAnd-1.0.aa.fasta	Andropogon_gerardii	Ag00001aa154738_T001
OG0000002	Pvirgatumvar_WBCHAP1_778_v1.0.aa.fasta	Panicum_virgatum	PvWBCH1.7NG289700.1.v1.1
OG0000002	Sn-CAM1369-DRAFT-PanAnd-1.0.aa.fasta	Sorghastrum_nutans	Sn00001aa000690_T001
OG0000002	Sn-CAM1369-DRAFT-PanAnd-1.0.aa.fasta	Sorghastrum_nutans	Sn00001aa003363_T001
OG0000002	Sn-CAM1369-DRAFT-PanAnd-1.0.aa.fasta	Sorghastrum_nutans	Sn00001aa004405_T001
OG0000002	Sn-CAM1369-DRAFT-PanAnd-1.0.aa.fasta	Sorghastrum_nutans	Sn00001aa012614_T001
OG0000002	Sn-CAM1369-DRAFT-PanAnd-1.0.aa.fasta	Sorghastrum_nutans	Sn00001aa013697_T001
OG0000002	Sn-CAM1369-DRAFT-PanAnd-1.0.aa.fasta	Sorghastrum_nutans	Sn00001aa014862_T001
OG0000002	Sn-CAM1369-DRAFT-PanAnd-1.0.aa.fasta	Sorghastrum_nutans	Sn00001aa015583_T001
OG0000002	Sn-CAM1369-DRAFT-PanAnd-1.0.aa.fasta	Sorghastrum_nutans	Sn00001aa021486_T001
OG0000002	Sn-CAM1369-DRAFT-PanAnd-1.0.aa.fasta	Sorghastrum_nutans	Sn00001aa022544_T001
OG0000002	Sn-CAM1369-DRAFT-PanAnd-1.0.aa.fasta	Sorghastrum_nutans	Sn00001aa023077_T001
OG0000002	Sn-CAM1369-DRAFT-PanAnd-1.0.aa.fasta	Sorghastrum_nutans	Sn00001aa023972_T001
OG0000002	Sn-CAM1369-DRAFT-PanAnd-1.0.aa.fasta	Sorghastrum_nutans	Sn00001aa023973_T001
OG0000002	Sn-CAM1369-DRAFT-PanAnd-1.0.aa.fasta	Sorghastrum_nutans	Sn00001aa030051_T001
OG0000002	Sn-CAM1369-DRAFT-PanAnd-1.0.aa.fasta	Sorghastrum_nutans	Sn00001aa035194_T001
OG0000002	Sn-CAM1369-DRAFT-PanAnd-1.0.aa.fasta	Sorghastrum_nutans	Sn00001aa041804_T001
OG0000002	Sn-CAM1369-DRAFT-PanAnd-1.0.aa.fasta	Sorghastrum_nutans	Sn00001aa044503_T001
OG0000002	Sn-CAM1369-DRAFT-PanAnd-1.0.aa.fasta	Sorghastrum_nutans	Sn00001aa044512_T001
OG0000002	Sn-CAM1369-DRAFT-PanAnd-1.0.aa.fasta	Sorghastrum_nutans	Sn00001aa044516_T001
OG0000002	Sn-CAM1369-DRAFT-PanAnd-1.0.aa.fasta	Sorghastrum_nutans	Sn00001aa053628_T001
OG0000002	Sn-CAM1369-DRAFT-PanAnd-1.0.aa.fasta	Sorghastrum_nutans	Sn00001aa055343_T001
OG0000002	Sn-CAM1369-DRAFT-PanAnd-1.0.aa.fasta	Sorghastrum_nutans	Sn00001aa055426_T001
OG0000002	Sn-CAM1369-DRAFT-PanAnd-1.0.aa.fasta	Sorghastrum_nutans	Sn00001aa055491_T001
OG0000002	Sn-CAM1369-DRAFT-PanAnd-1.0.aa.fasta	Sorghastrum_nutans	Sn00001aa055780_T001
OG0000002	Sn-CAM1369-DRAFT-PanAnd-1.0.aa.fasta	Sorghastrum_nutans	Sn00001aa058865_T001
OG0000002	Sn-CAM1369-DRAFT-PanAnd-1.0.aa.fasta	Sorghastrum_nutans	Sn00001aa064016_T001
OG0000002	Sn-CAM1369-DRAFT-PanAnd-1.0.aa.fasta	Sorghastrum_nutans	Sn00001aa069788_T001
OG0000002	Sn-CAM1369-DRAFT-PanAnd-1.0.aa.fasta	Sorghastrum_nutans	Sn00001aa070007_T001
OG0000002	Sn-CAM1369-DRAFT-PanAnd-1.0.aa.fasta	Sorghastrum_nutans	Sn00001aa073525_T001
OG0000002	Sn-CAM1369-DRAFT-PanAnd-1.0.aa.fasta	Sorghastrum_nutans	Sn00001aa073526_T001
OG0000002	Sn-CAM1369-DRAFT-PanAnd-1.0.aa.fasta	Sorghastrum_nutans	Sn00001aa073918_T001
OG0000002	Sn-CAM1369-DRAFT-PanAnd-1.0.aa.fasta	Sorghastrum_nutans	Sn00001aa074359_T001
OG0000002	Sn-CAM1369-DRAFT-PanAnd-1.0.aa.fasta	Sorghastrum_nutans	Sn00001aa074514_T001
OG0000002	Sn-CAM1369-DRAFT-PanAnd-1.0.aa.fasta	Sorghastrum_nutans	Sn00001aa074837_T001
OG0000002	Sn-CAM1369-DRAFT-PanAnd-1.0.aa.fasta	Sorghastrum_nutans	Sn00001aa078503_T001
OG0000002	Sn-CAM1369-DRAFT-PanAnd-1.0.aa.fasta	Sorghastrum_nutans	Sn00001aa079172_T001
OG0000002	Sn-CAM1369-DRAFT-PanAnd-1.0.aa.fasta	Sorghastrum_nutans	Sn00001aa079173_T001
OG0000002	Sn-CAM1369-DRAFT-PanAnd-1.0.aa.fasta	Sorghastrum_nutans	Sn00001aa079333_T001
OG0000002	Sn-CAM1369-DRAFT-PanAnd-1.0.aa.fasta	Sorghastrum_nutans	Sn00001aa079713_T001
OG0000002	Sn-CAM1369-DRAFT-PanAnd-1.0.aa.fasta	Sorghastrum_nutans	Sn00001aa081131_T001
OG0000002	Sn-CAM1369-DRAFT-PanAnd-1.0.aa.fasta	Sorghastrum_nutans	Sn00001aa082401_T001
OG0000002	Sn-CAM1369-DRAFT-PanAnd-1.0.aa.fasta	Sorghastrum_nutans	Sn00001aa083550_T001
OG0000002	Sn-CAM1369-DRAFT-PanAnd-1.0.aa.fasta	Sorghastrum_nutans	Sn00001aa084286_T001
OG0000002	Sn-CAM1369-DRAFT-PanAnd-1.0.aa.fasta	Sorghastrum_nutans	Sn00001aa084287_T001
OG0000002	Sn-CAM1369-DRAFT-PanAnd-1.0.aa.fasta	Sorghastrum_nutans	Sn00001aa086007_T001
OG0000002	Sn-CAM1369-DRAFT-PanAnd-1.0.aa.fasta	Sorghastrum_nutans	Sn00001aa087101_T001
OG0000002	Sn-CAM1369-DRAFT-PanAnd-1.0.aa.fasta	Sorghastrum_nutans	Sn00001aa087301_T001
OG0000002	Sn-CAM1369-DRAFT-PanAnd-1.0.aa.fasta	Sorghastrum_nutans	Sn00001aa088044_T001
OG0000002	Sn-CAM1369-DRAFT-PanAnd-1.0.aa.fasta	Sorghastrum_nutans	Sn00001aa088893_T001
OG0000002	Sn-CAM1369-DRAFT-PanAnd-1.0.aa.fasta	Sorghastrum_nutans	Sn00001aa091657_T001
OG0000002	Sn-CAM1369-DRAFT-PanAnd-1.0.aa.fasta	Sorghastrum_nutans	Sn00001aa093323_T001
OG0000002	Sn-CAM1369-DRAFT-PanAnd-1.0.aa.fasta	Sorghastrum_nutans	Sn00001aa099648_T001
OG0000003	Ag-CAM1351-DRAFT-PanAnd-1.0.aa.fasta	Andropogon_gerardii	Ag00001aa000043_T001
OG0000003	Ag-CAM1351-DRAFT-PanAnd-1.0.aa.fasta	Andropogon_gerardii	Ag00001aa001674_T001
OG0000003	Ag-CAM1351-DRAFT-PanAnd-1.0.aa.fasta	Andropogon_gerardii	Ag00001aa009335_T001
OG0000003	Ag-CAM1351-DRAFT-PanAnd-1.0.aa.fasta	Andropogon_gerardii	Ag00001aa009941_T001
OG0000003	Ag-CAM1351-DRAFT-PanAnd-1.0.aa.fasta	Andropogon_gerardii	Ag00001aa011421_T001
OG0000003	Ag-CAM1351-DRAFT-PanAnd-1.0.aa.fasta	Andropogon_gerardii	Ag00001aa013792_T001
OG0000003	Ag-CAM1351-DRAFT-PanAnd-1.0.aa.fasta	Andropogon_gerardii	Ag00001aa017717_T001
OG0000003	Ag-CAM1351-DRAFT-PanAnd-1.0.aa.fasta	Andropogon_gerardii	Ag00001aa019031_T001
OG0000003	Ag-CAM1351-DRAFT-PanAnd-1.0.aa.fasta	Andropogon_gerardii	Ag00001aa022885_T001
OG0000003	Ag-CAM1351-DRAFT-PanAnd-1.0.aa.fasta	Andropogon_gerardii	Ag00001aa030625_T001
OG0000003	Ag-CAM1351-DRAFT-PanAnd-1.0.aa.fasta	Andropogon_gerardii	Ag00001aa030780_T001
OG0000003	Ag-CAM1351-DRAFT-PanAnd-1.0.aa.fasta	Andropogon_gerardii	Ag00001aa033016_T001
OG0000003	Ag-CAM1351-DRAFT-PanAnd-1.0.aa.fasta	Andropogon_gerardii	Ag00001aa033629_T001
OG0000003	Ag-CAM1351-DRAFT-PanAnd-1.0.aa.fasta	Andropogon_gerardii	Ag00001aa033749_T001
OG0000003	Ag-CAM1351-DRAFT-PanAnd-1.0.aa.fasta	Andropogon_gerardii	Ag00001aa035950_T001
OG0000003	Ag-CAM1351-DRAFT-PanAnd-1.0.aa.fasta	Andropogon_gerardii	Ag00001aa036575_T001
OG0000003	Ag-CAM1351-DRAFT-PanAnd-1.0.aa.fasta	Andropogon_gerardii	Ag00001aa041733_T001
OG0000003	Ag-CAM1351-DRAFT-PanAnd-1.0.aa.fasta	Andropogon_gerardii	Ag00001aa043373_T001
OG0000003	Ag-CAM1351-DRAFT-PanAnd-1.0.aa.fasta	Andropogon_gerardii	Ag00001aa045418_T001
OG0000003	Ag-CAM1351-DRAFT-PanAnd-1.0.aa.fasta	Andropogon_gerardii	Ag00001aa056819_T001
OG0000003	Ag-CAM1351-DRAFT-PanAnd-1.0.aa.fasta	Andropogon_gerardii	Ag00001aa062050_T001
OG0000003	Ag-CAM1351-DRAFT-PanAnd-1.0.aa.fasta	Andropogon_gerardii	Ag00001aa069362_T001
OG0000003	Ag-CAM1351-DRAFT-PanAnd-1.0.aa.fasta	Andropogon_gerardii	Ag00001aa078531_T001
OG0000003	Ag-CAM1351-DRAFT-PanAnd-1.0.aa.fasta	Andropogon_gerardii	Ag00001aa081347_T001
OG0000003	Ag-CAM1351-DRAFT-PanAnd-1.0.aa.fasta	Andropogon_gerardii	Ag00001aa085723_T001
OG0000003	Ag-CAM1351-DRAFT-PanAnd-1.0.aa.fasta	Andropogon_gerardii	Ag00001aa086433_T001
OG0000003	Ag-CAM1351-DRAFT-PanAnd-1.0.aa.fasta	Andropogon_gerardii	Ag00001aa092421_T001
OG0000003	Ag-CAM1351-DRAFT-PanAnd-1.0.aa.fasta	Andropogon_gerardii	Ag00001aa095446_T001
OG0000003	Ag-CAM1351-DRAFT-PanAnd-1.0.aa.fasta	Andropogon_gerardii	Ag00001aa096709_T001
OG0000003	Ag-CAM1351-DRAFT-PanAnd-1.0.aa.fasta	Andropogon_gerardii	Ag00001aa105427_T001
OG0000003	Ag-CAM1351-DRAFT-PanAnd-1.0.aa.fasta	Andropogon_gerardii	Ag00001aa105717_T001
OG0000003	Ag-CAM1351-DRAFT-PanAnd-1.0.aa.fasta	Andropogon_gerardii	Ag00001aa107598_T001
OG0000003	Ag-CAM1351-DRAFT-PanAnd-1.0.aa.fasta	Andropogon_gerardii	Ag00001aa114061_T001
OG0000003	Ag-CAM1351-DRAFT-PanAnd-1.0.aa.fasta	Andropogon_gerardii	Ag00001aa118841_T001
OG0000003	Ag-CAM1351-DRAFT-PanAnd-1.0.aa.fasta	Andropogon_gerardii	Ag00001aa119006_T001
OG0000003	Ag-CAM1351-DRAFT-PanAnd-1.0.aa.fasta	Andropogon_gerardii	Ag00001aa119931_T001
OG0000003	Ag-CAM1351-DRAFT-PanAnd-1.0.aa.fasta	Andropogon_gerardii	Ag00001aa122387_T001
OG0000003	Ag-CAM1351-DRAFT-PanAnd-1.0.aa.fasta	Andropogon_gerardii	Ag00001aa123823_T001
OG0000003	Ag-CAM1351-DRAFT-PanAnd-1.0.aa.fasta	Andropogon_gerardii	Ag00001aa127652_T001
OG0000003	Ag-CAM1351-DRAFT-PanAnd-1.0.aa.fasta	Andropogon_gerardii	Ag00001aa130264_T001
OG0000003	Ag-CAM1351-DRAFT-PanAnd-1.0.aa.fasta	Andropogon_gerardii	Ag00001aa135349_T001
OG0000003	Ag-CAM1351-DRAFT-PanAnd-1.0.aa.fasta	Andropogon_gerardii	Ag00001aa141892_T001
OG0000003	Ag-CAM1351-DRAFT-PanAnd-1.0.aa.fasta	Andropogon_gerardii	Ag00001aa142270_T001
OG0000003	Ag-CAM1351-DRAFT-PanAnd-1.0.aa.fasta	Andropogon_gerardii	Ag00001aa143375_T001
OG0000003	Ag-CAM1351-DRAFT-PanAnd-1.0.aa.fasta	Andropogon_gerardii	Ag00001aa152260_T001
OG0000003	Ag-CAM1351-DRAFT-PanAnd-1.0.aa.fasta	Andropogon_gerardii	Ag00001aa152430_T001
OG0000003	Sn-CAM1369-DRAFT-PanAnd-1.0.aa.fasta	Sorghastrum_nutans	Sn00001aa000681_T001
OG0000003	Sn-CAM1369-DRAFT-PanAnd-1.0.aa.fasta	Sorghastrum_nutans	Sn00001aa001428_T001
OG0000003	Sn-CAM1369-DRAFT-PanAnd-1.0.aa.fasta	Sorghastrum_nutans	Sn00001aa003446_T001
OG0000003	Sn-CAM1369-DRAFT-PanAnd-1.0.aa.fasta	Sorghastrum_nutans	Sn00001aa003749_T001
OG0000003	Sn-CAM1369-DRAFT-PanAnd-1.0.aa.fasta	Sorghastrum_nutans	Sn00001aa004764_T001
OG0000003	Sn-CAM1369-DRAFT-PanAnd-1.0.aa.fasta	Sorghastrum_nutans	Sn00001aa005709_T001
OG0000003	Sn-CAM1369-DRAFT-PanAnd-1.0.aa.fasta	Sorghastrum_nutans	Sn00001aa006041_T001
OG0000003	Sn-CAM1369-DRAFT-PanAnd-1.0.aa.fasta	Sorghastrum_nutans	Sn00001aa006734_T001
OG0000003	Sn-CAM1369-DRAFT-PanAnd-1.0.aa.fasta	Sorghastrum_nutans	Sn00001aa007851_T001
OG0000003	Sn-CAM1369-DRAFT-PanAnd-1.0.aa.fasta	Sorghastrum_nutans	Sn00001aa008722_T001
OG0000003	Sn-CAM1369-DRAFT-PanAnd-1.0.aa.fasta	Sorghastrum_nutans	Sn00001aa008770_T001
OG0000003	Sn-CAM1369-DRAFT-PanAnd-1.0.aa.fasta	Sorghastrum_nutans	Sn00001aa010562_T001
OG0000003	Sn-CAM1369-DRAFT-PanAnd-1.0.aa.fasta	Sorghastrum_nutans	Sn00001aa010837_T001
OG0000003	Sn-CAM1369-DRAFT-PanAnd-1.0.aa.fasta	Sorghastrum_nutans	Sn00001aa011943_T001
OG0000003	Sn-CAM1369-DRAFT-PanAnd-1.0.aa.fasta	Sorghastrum_nutans	Sn00001aa012597_T001
OG0000003	Sn-CAM1369-DRAFT-PanAnd-1.0.aa.fasta	Sorghastrum_nutans	Sn00001aa012598_T001
OG0000003	Sn-CAM1369-DRAFT-PanAnd-1.0.aa.fasta	Sorghastrum_nutans	Sn00001aa013203_T001
OG0000003	Sn-CAM1369-DRAFT-PanAnd-1.0.aa.fasta	Sorghastrum_nutans	Sn00001aa013959_T001
OG0000003	Sn-CAM1369-DRAFT-PanAnd-1.0.aa.fasta	Sorghastrum_nutans	Sn00001aa015735_T001
OG0000003	Sn-CAM1369-DRAFT-PanAnd-1.0.aa.fasta	Sorghastrum_nutans	Sn00001aa015973_T001
OG0000003	Sn-CAM1369-DRAFT-PanAnd-1.0.aa.fasta	Sorghastrum_nutans	Sn00001aa018218_T002
OG0000003	Sn-CAM1369-DRAFT-PanAnd-1.0.aa.fasta	Sorghastrum_nutans	Sn00001aa018318_T001
OG0000003	Sn-CAM1369-DRAFT-PanAnd-1.0.aa.fasta	Sorghastrum_nutans	Sn00001aa018339_T001
OG0000003	Sn-CAM1369-DRAFT-PanAnd-1.0.aa.fasta	Sorghastrum_nutans	Sn00001aa018762_T001
OG0000003	Sn-CAM1369-DRAFT-PanAnd-1.0.aa.fasta	Sorghastrum_nutans	Sn00001aa019077_T001
OG0000003	Sn-CAM1369-DRAFT-PanAnd-1.0.aa.fasta	Sorghastrum_nutans	Sn00001aa019338_T001
OG0000003	Sn-CAM1369-DRAFT-PanAnd-1.0.aa.fasta	Sorghastrum_nutans	Sn00001aa020413_T001
OG0000003	Sn-CAM1369-DRAFT-PanAnd-1.0.aa.fasta	Sorghastrum_nutans	Sn00001aa020505_T001
OG0000003	Sn-CAM1369-DRAFT-PanAnd-1.0.aa.fasta	Sorghastrum_nutans	Sn00001aa022382_T001
OG0000003	Sn-CAM1369-DRAFT-PanAnd-1.0.aa.fasta	Sorghastrum_nutans	Sn00001aa023344_T001
OG0000003	Sn-CAM1369-DRAFT-PanAnd-1.0.aa.fasta	Sorghastrum_nutans	Sn00001aa024369_T001
OG0000003	Sn-CAM1369-DRAFT-PanAnd-1.0.aa.fasta	Sorghastrum_nutans	Sn00001aa024826_T001
OG0000003	Sn-CAM1369-DRAFT-PanAnd-1.0.aa.fasta	Sorghastrum_nutans	Sn00001aa025206_T001
OG0000003	Sn-CAM1369-DRAFT-PanAnd-1.0.aa.fasta	Sorghastrum_nutans	Sn00001aa025207_T001
OG0000003	Sn-CAM1369-DRAFT-PanAnd-1.0.aa.fasta	Sorghastrum_nutans	Sn00001aa026772_T001
OG0000003	Sn-CAM1369-DRAFT-PanAnd-1.0.aa.fasta	Sorghastrum_nutans	Sn00001aa026970_T001
OG0000003	Sn-CAM1369-DRAFT-PanAnd-1.0.aa.fasta	Sorghastrum_nutans	Sn00001aa027156_T001
OG0000003	Sn-CAM1369-DRAFT-PanAnd-1.0.aa.fasta	Sorghastrum_nutans	Sn00001aa027665_T001
OG0000003	Sn-CAM1369-DRAFT-PanAnd-1.0.aa.fasta	Sorghastrum_nutans	Sn00001aa029282_T001
OG0000003	Sn-CAM1369-DRAFT-PanAnd-1.0.aa.fasta	Sorghastrum_nutans	Sn00001aa029435_T001
OG0000003	Sn-CAM1369-DRAFT-PanAnd-1.0.aa.fasta	Sorghastrum_nutans	Sn00001aa029856_T001
OG0000003	Sn-CAM1369-DRAFT-PanAnd-1.0.aa.fasta	Sorghastrum_nutans	Sn00001aa031491_T001
OG0000003	Sn-CAM1369-DRAFT-PanAnd-1.0.aa.fasta	Sorghastrum_nutans	Sn00001aa031588_T001
OG0000003	Sn-CAM1369-DRAFT-PanAnd-1.0.aa.fasta	Sorghastrum_nutans	Sn00001aa031878_T001
OG0000003	Sn-CAM1369-DRAFT-PanAnd-1.0.aa.fasta	Sorghastrum_nutans	Sn00001aa037583_T001
OG0000003	Sn-CAM1369-DRAFT-PanAnd-1.0.aa.fasta	Sorghastrum_nutans	Sn00001aa038449_T001
OG0000003	Sn-CAM1369-DRAFT-PanAnd-1.0.aa.fasta	Sorghastrum_nutans	Sn00001aa041045_T001
OG0000003	Sn-CAM1369-DRAFT-PanAnd-1.0.aa.fasta	Sorghastrum_nutans	Sn00001aa042481_T001
OG0000003	Sn-CAM1369-DRAFT-PanAnd-1.0.aa.fasta	Sorghastrum_nutans	Sn00001aa043230_T001
OG0000003	Sn-CAM1369-DRAFT-PanAnd-1.0.aa.fasta	Sorghastrum_nutans	Sn00001aa043764_T001
OG0000003	Sn-CAM1369-DRAFT-PanAnd-1.0.aa.fasta	Sorghastrum_nutans	Sn00001aa044650_T001
OG0000003	Sn-CAM1369-DRAFT-PanAnd-1.0.aa.fasta	Sorghastrum_nutans	Sn00001aa046945_T001
OG0000003	Sn-CAM1369-DRAFT-PanAnd-1.0.aa.fasta	Sorghastrum_nutans	Sn00001aa047920_T001
OG0000003	Sn-CAM1369-DRAFT-PanAnd-1.0.aa.fasta	Sorghastrum_nutans	Sn00001aa048318_T001
OG0000003	Sn-CAM1369-DRAFT-PanAnd-1.0.aa.fasta	Sorghastrum_nutans	Sn00001aa049672_T001
OG0000003	Sn-CAM1369-DRAFT-PanAnd-1.0.aa.fasta	Sorghastrum_nutans	Sn00001aa050357_T001
OG0000003	Sn-CAM1369-DRAFT-PanAnd-1.0.aa.fasta	Sorghastrum_nutans	Sn00001aa050728_T001
OG0000003	Sn-CAM1369-DRAFT-PanAnd-1.0.aa.fasta	Sorghastrum_nutans	Sn00001aa051435_T001
OG0000003	Sn-CAM1369-DRAFT-PanAnd-1.0.aa.fasta	Sorghastrum_nutans	Sn00001aa053333_T001
OG0000003	Sn-CAM1369-DRAFT-PanAnd-1.0.aa.fasta	Sorghastrum_nutans	Sn00001aa053453_T001
OG0000003	Sn-CAM1369-DRAFT-PanAnd-1.0.aa.fasta	Sorghastrum_nutans	Sn00001aa054507_T001
OG0000003	Sn-CAM1369-DRAFT-PanAnd-1.0.aa.fasta	Sorghastrum_nutans	Sn00001aa055008_T001
OG0000003	Sn-CAM1369-DRAFT-PanAnd-1.0.aa.fasta	Sorghastrum_nutans	Sn00001aa055165_T001
OG0000003	Sn-CAM1369-DRAFT-PanAnd-1.0.aa.fasta	Sorghastrum_nutans	Sn00001aa055646_T001
OG0000003	Sn-CAM1369-DRAFT-PanAnd-1.0.aa.fasta	Sorghastrum_nutans	Sn00001aa056125_T001
OG0000003	Sn-CAM1369-DRAFT-PanAnd-1.0.aa.fasta	Sorghastrum_nutans	Sn00001aa058615_T001
OG0000003	Sn-CAM1369-DRAFT-PanAnd-1.0.aa.fasta	Sorghastrum_nutans	Sn00001aa058620_T001
OG0000003	Sn-CAM1369-DRAFT-PanAnd-1.0.aa.fasta	Sorghastrum_nutans	Sn00001aa059168_T001
OG0000003	Sn-CAM1369-DRAFT-PanAnd-1.0.aa.fasta	Sorghastrum_nutans	Sn00001aa059622_T001
OG0000003	Sn-CAM1369-DRAFT-PanAnd-1.0.aa.fasta	Sorghastrum_nutans	Sn00001aa062738_T001
OG0000003	Sn-CAM1369-DRAFT-PanAnd-1.0.aa.fasta	Sorghastrum_nutans	Sn00001aa062805_T001
OG0000003	Sn-CAM1369-DRAFT-PanAnd-1.0.aa.fasta	Sorghastrum_nutans	Sn00001aa062908_T001
OG0000003	Sn-CAM1369-DRAFT-PanAnd-1.0.aa.fasta	Sorghastrum_nutans	Sn00001aa062993_T001
OG0000003	Sn-CAM1369-DRAFT-PanAnd-1.0.aa.fasta	Sorghastrum_nutans	Sn00001aa064411_T001
OG0000003	Sn-CAM1369-DRAFT-PanAnd-1.0.aa.fasta	Sorghastrum_nutans	Sn00001aa064412_T001
OG0000003	Sn-CAM1369-DRAFT-PanAnd-1.0.aa.fasta	Sorghastrum_nutans	Sn00001aa069612_T001
OG0000003	Sn-CAM1369-DRAFT-PanAnd-1.0.aa.fasta	Sorghastrum_nutans	Sn00001aa070165_T001
OG0000003	Sn-CAM1369-DRAFT-PanAnd-1.0.aa.fasta	Sorghastrum_nutans	Sn00001aa072353_T001
OG0000003	Sn-CAM1369-DRAFT-PanAnd-1.0.aa.fasta	Sorghastrum_nutans	Sn00001aa074058_T001
OG0000003	Sn-CAM1369-DRAFT-PanAnd-1.0.aa.fasta	Sorghastrum_nutans	Sn00001aa075057_T001
OG0000003	Sn-CAM1369-DRAFT-PanAnd-1.0.aa.fasta	Sorghastrum_nutans	Sn00001aa075734_T001
OG0000003	Sn-CAM1369-DRAFT-PanAnd-1.0.aa.fasta	Sorghastrum_nutans	Sn00001aa076659_T001
OG0000003	Sn-CAM1369-DRAFT-PanAnd-1.0.aa.fasta	Sorghastrum_nutans	Sn00001aa078953_T001
OG0000003	Sn-CAM1369-DRAFT-PanAnd-1.0.aa.fasta	Sorghastrum_nutans	Sn00001aa079305_T001
OG0000003	Sn-CAM1369-DRAFT-PanAnd-1.0.aa.fasta	Sorghastrum_nutans	Sn00001aa079339_T001
OG0000003	Sn-CAM1369-DRAFT-PanAnd-1.0.aa.fasta	Sorghastrum_nutans	Sn00001aa080027_T001
OG0000003	Sn-CAM1369-DRAFT-PanAnd-1.0.aa.fasta	Sorghastrum_nutans	Sn00001aa084183_T001
OG0000003	Sn-CAM1369-DRAFT-PanAnd-1.0.aa.fasta	Sorghastrum_nutans	Sn00001aa086448_T001
OG0000003	Sn-CAM1369-DRAFT-PanAnd-1.0.aa.fasta	Sorghastrum_nutans	Sn00001aa086684_T001
OG0000003	Sn-CAM1369-DRAFT-PanAnd-1.0.aa.fasta	Sorghastrum_nutans	Sn00001aa088206_T001
OG0000003	Sn-CAM1369-DRAFT-PanAnd-1.0.aa.fasta	Sorghastrum_nutans	Sn00001aa089270_T001
OG0000003	Sn-CAM1369-DRAFT-PanAnd-1.0.aa.fasta	Sorghastrum_nutans	Sn00001aa089557_T001
OG0000003	Sn-CAM1369-DRAFT-PanAnd-1.0.aa.fasta	Sorghastrum_nutans	Sn00001aa089854_T001
OG0000003	Sn-CAM1369-DRAFT-PanAnd-1.0.aa.fasta	Sorghastrum_nutans	Sn00001aa090595_T001
OG0000003	Sn-CAM1369-DRAFT-PanAnd-1.0.aa.fasta	Sorghastrum_nutans	Sn00001aa091541_T001
OG0000003	Sn-CAM1369-DRAFT-PanAnd-1.0.aa.fasta	Sorghastrum_nutans	Sn00001aa092375_T001
OG0000003	Sn-CAM1369-DRAFT-PanAnd-1.0.aa.fasta	Sorghastrum_nutans	Sn00001aa092653_T001
OG0000003	Sn-CAM1369-DRAFT-PanAnd-1.0.aa.fasta	Sorghastrum_nutans	Sn00001aa093082_T001
OG0000003	Sn-CAM1369-DRAFT-PanAnd-1.0.aa.fasta	Sorghastrum_nutans	Sn00001aa094283_T001
OG0000003	Sn-CAM1369-DRAFT-PanAnd-1.0.aa.fasta	Sorghastrum_nutans	Sn00001aa097077_T001
OG0000003	Sn-CAM1369-DRAFT-PanAnd-1.0.aa.fasta	Sorghastrum_nutans	Sn00001aa097686_T001
OG0000003	Sn-CAM1369-DRAFT-PanAnd-1.0.aa.fasta	Sorghastrum_nutans	Sn00001aa098093_T001
OG0000003	Sn-CAM1369-DRAFT-PanAnd-1.0.aa.fasta	Sorghastrum_nutans	Sn00001aa099082_T001
OG0000003	Sn-CAM1369-DRAFT-PanAnd-1.0.aa.fasta	Sorghastrum_nutans	Sn00001aa099804_T001
OG0000003	Sn-CAM1369-DRAFT-PanAnd-1.0.aa.fasta	Sorghastrum_nutans	Sn00001aa099996_T001
OG0000003	Sn-CAM1369-DRAFT-PanAnd-1.0.aa.fasta	Sorghastrum_nutans	Sn00001aa103351_T001
OG0000003	Sn-CAM1369-DRAFT-PanAnd-1.0.aa.fasta	Sorghastrum_nutans	Sn00001aa103352_T001
OG0000003	Td-FL_9056069_6-DRAFT-PanAnd-1.0.aa.fasta	Tripsacum_dactyloides_FL_v1	Td00001aa005479_T001
OG0000003	Td-FL_9056069_6-DRAFT-PanAnd-1.0.aa.fasta	Tripsacum_dactyloides_FL_v1	Td00001aa012961_T001
OG0000003	Td-FL_9056069_6-DRAFT-PanAnd-1.0.aa.fasta	Tripsacum_dactyloides_FL_v1	Td00001aa031682_T001
OG0000004	Ag-CAM1351-DRAFT-PanAnd-1.0.aa.fasta	Andropogon_gerardii	Ag00001aa000690_T001
OG0000004	Ag-CAM1351-DRAFT-PanAnd-1.0.aa.fasta	Andropogon_gerardii	Ag00001aa001672_T001
OG0000004	Ag-CAM1351-DRAFT-PanAnd-1.0.aa.fasta	Andropogon_gerardii	Ag00001aa005600_T001
OG0000004	Ag-CAM1351-DRAFT-PanAnd-1.0.aa.fasta	Andropogon_gerardii	Ag00001aa005769_T001
OG0000004	Ag-CAM1351-DRAFT-PanAnd-1.0.aa.fasta	Andropogon_gerardii	Ag00001aa006633_T001
OG0000004	Ag-CAM1351-DRAFT-PanAnd-1.0.aa.fasta	Andropogon_gerardii	Ag00001aa007239_T001
OG0000004	Ag-CAM1351-DRAFT-PanAnd-1.0.aa.fasta	Andropogon_gerardii	Ag00001aa008076_T001
OG0000004	Ag-CAM1351-DRAFT-PanAnd-1.0.aa.fasta	Andropogon_gerardii	Ag00001aa008470_T001
OG0000004	Ag-CAM1351-DRAFT-PanAnd-1.0.aa.fasta	Andropogon_gerardii	Ag00001aa008760_T001
OG0000004	Ag-CAM1351-DRAFT-PanAnd-1.0.aa.fasta	Andropogon_gerardii	Ag00001aa009724_T001
OG0000004	Ag-CAM1351-DRAFT-PanAnd-1.0.aa.fasta	Andropogon_gerardii	Ag00001aa009845_T001
OG0000004	Ag-CAM1351-DRAFT-PanAnd-1.0.aa.fasta	Andropogon_gerardii	Ag00001aa011183_T001
OG0000004	Ag-CAM1351-DRAFT-PanAnd-1.0.aa.fasta	Andropogon_gerardii	Ag00001aa011249_T001
OG0000004	Ag-CAM1351-DRAFT-PanAnd-1.0.aa.fasta	Andropogon_gerardii	Ag00001aa012230_T001
OG0000004	Ag-CAM1351-DRAFT-PanAnd-1.0.aa.fasta	Andropogon_gerardii	Ag00001aa012231_T001
OG0000004	Ag-CAM1351-DRAFT-PanAnd-1.0.aa.fasta	Andropogon_gerardii	Ag00001aa013506_T001
OG0000004	Ag-CAM1351-DRAFT-PanAnd-1.0.aa.fasta	Andropogon_gerardii	Ag00001aa014137_T001
OG0000004	Ag-CAM1351-DRAFT-PanAnd-1.0.aa.fasta	Andropogon_gerardii	Ag00001aa014140_T001
OG0000004	Ag-CAM1351-DRAFT-PanAnd-1.0.aa.fasta	Andropogon_gerardii	Ag00001aa015601_T001
OG0000004	Ag-CAM1351-DRAFT-PanAnd-1.0.aa.fasta	Andropogon_gerardii	Ag00001aa016211_T001
OG0000004	Ag-CAM1351-DRAFT-PanAnd-1.0.aa.fasta	Andropogon_gerardii	Ag00001aa018860_T001
OG0000004	Ag-CAM1351-DRAFT-PanAnd-1.0.aa.fasta	Andropogon_gerardii	Ag00001aa018874_T001
OG0000004	Ag-CAM1351-DRAFT-PanAnd-1.0.aa.fasta	Andropogon_gerardii	Ag00001aa018878_T001
OG0000004	Ag-CAM1351-DRAFT-PanAnd-1.0.aa.fasta	Andropogon_gerardii	Ag00001aa019791_T001
OG0000004	Ag-CAM1351-DRAFT-PanAnd-1.0.aa.fasta	Andropogon_gerardii	Ag00001aa020843_T001
OG0000004	Ag-CAM1351-DRAFT-PanAnd-1.0.aa.fasta	Andropogon_gerardii	Ag00001aa021133_T001
OG0000004	Ag-CAM1351-DRAFT-PanAnd-1.0.aa.fasta	Andropogon_gerardii	Ag00001aa022163_T001
OG0000004	Ag-CAM1351-DRAFT-PanAnd-1.0.aa.fasta	Andropogon_gerardii	Ag00001aa023201_T001
OG0000004	Ag-CAM1351-DRAFT-PanAnd-1.0.aa.fasta	Andropogon_gerardii	Ag00001aa024618_T001
OG0000004	Ag-CAM1351-DRAFT-PanAnd-1.0.aa.fasta	Andropogon_gerardii	Ag00001aa024708_T001
OG0000004	Ag-CAM1351-DRAFT-PanAnd-1.0.aa.fasta	Andropogon_gerardii	Ag00001aa026276_T001
OG0000004	Ag-CAM1351-DRAFT-PanAnd-1.0.aa.fasta	Andropogon_gerardii	Ag00001aa028245_T001
OG0000004	Ag-CAM1351-DRAFT-PanAnd-1.0.aa.fasta	Andropogon_gerardii	Ag00001aa029325_T001
OG0000004	Ag-CAM1351-DRAFT-PanAnd-1.0.aa.fasta	Andropogon_gerardii	Ag00001aa029528_T001
OG0000004	Ag-CAM1351-DRAFT-PanAnd-1.0.aa.fasta	Andropogon_gerardii	Ag00001aa029578_T001
OG0000004	Ag-CAM1351-DRAFT-PanAnd-1.0.aa.fasta	Andropogon_gerardii	Ag00001aa030606_T001
OG0000004	Ag-CAM1351-DRAFT-PanAnd-1.0.aa.fasta	Andropogon_gerardii	Ag00001aa040217_T001
OG0000004	Ag-CAM1351-DRAFT-PanAnd-1.0.aa.fasta	Andropogon_gerardii	Ag00001aa040749_T001
OG0000004	Ag-CAM1351-DRAFT-PanAnd-1.0.aa.fasta	Andropogon_gerardii	Ag00001aa042150_T001
OG0000004	Ag-CAM1351-DRAFT-PanAnd-1.0.aa.fasta	Andropogon_gerardii	Ag00001aa043554_T001
OG0000004	Ag-CAM1351-DRAFT-PanAnd-1.0.aa.fasta	Andropogon_gerardii	Ag00001aa044332_T001
OG0000004	Ag-CAM1351-DRAFT-PanAnd-1.0.aa.fasta	Andropogon_gerardii	Ag00001aa044892_T001
OG0000004	Ag-CAM1351-DRAFT-PanAnd-1.0.aa.fasta	Andropogon_gerardii	Ag00001aa045408_T001
OG0000004	Ag-CAM1351-DRAFT-PanAnd-1.0.aa.fasta	Andropogon_gerardii	Ag00001aa048433_T001
OG0000004	Ag-CAM1351-DRAFT-PanAnd-1.0.aa.fasta	Andropogon_gerardii	Ag00001aa051256_T001
OG0000004	Ag-CAM1351-DRAFT-PanAnd-1.0.aa.fasta	Andropogon_gerardii	Ag00001aa052614_T001
OG0000004	Ag-CAM1351-DRAFT-PanAnd-1.0.aa.fasta	Andropogon_gerardii	Ag00001aa053188_T001
OG0000004	Ag-CAM1351-DRAFT-PanAnd-1.0.aa.fasta	Andropogon_gerardii	Ag00001aa054863_T001
OG0000004	Ag-CAM1351-DRAFT-PanAnd-1.0.aa.fasta	Andropogon_gerardii	Ag00001aa055217_T001
OG0000004	Ag-CAM1351-DRAFT-PanAnd-1.0.aa.fasta	Andropogon_gerardii	Ag00001aa055449_T001
OG0000004	Ag-CAM1351-DRAFT-PanAnd-1.0.aa.fasta	Andropogon_gerardii	Ag00001aa057670_T001
OG0000004	Ag-CAM1351-DRAFT-PanAnd-1.0.aa.fasta	Andropogon_gerardii	Ag00001aa057976_T001
OG0000004	Ag-CAM1351-DRAFT-PanAnd-1.0.aa.fasta	Andropogon_gerardii	Ag00001aa058520_T001
OG0000004	Ag-CAM1351-DRAFT-PanAnd-1.0.aa.fasta	Andropogon_gerardii	Ag00001aa059069_T001
OG0000004	Ag-CAM1351-DRAFT-PanAnd-1.0.aa.fasta	Andropogon_gerardii	Ag00001aa059587_T001
OG0000004	Ag-CAM1351-DRAFT-PanAnd-1.0.aa.fasta	Andropogon_gerardii	Ag00001aa060304_T001
OG0000004	Ag-CAM1351-DRAFT-PanAnd-1.0.aa.fasta	Andropogon_gerardii	Ag00001aa060760_T001
OG0000004	Ag-CAM1351-DRAFT-PanAnd-1.0.aa.fasta	Andropogon_gerardii	Ag00001aa062403_T001
OG0000004	Ag-CAM1351-DRAFT-PanAnd-1.0.aa.fasta	Andropogon_gerardii	Ag00001aa062855_T001
OG0000004	Ag-CAM1351-DRAFT-PanAnd-1.0.aa.fasta	Andropogon_gerardii	Ag00001aa063060_T001
OG0000004	Ag-CAM1351-DRAFT-PanAnd-1.0.aa.fasta	Andropogon_gerardii	Ag00001aa064188_T001
OG0000004	Ag-CAM1351-DRAFT-PanAnd-1.0.aa.fasta	Andropogon_gerardii	Ag00001aa064518_T001
OG0000004	Ag-CAM1351-DRAFT-PanAnd-1.0.aa.fasta	Andropogon_gerardii	Ag00001aa065717_T001
OG0000004	Ag-CAM1351-DRAFT-PanAnd-1.0.aa.fasta	Andropogon_gerardii	Ag00001aa065992_T001
OG0000004	Ag-CAM1351-DRAFT-PanAnd-1.0.aa.fasta	Andropogon_gerardii	Ag00001aa066225_T001
OG0000004	Ag-CAM1351-DRAFT-PanAnd-1.0.aa.fasta	Andropogon_gerardii	Ag00001aa066309_T001
OG0000004	Ag-CAM1351-DRAFT-PanAnd-1.0.aa.fasta	Andropogon_gerardii	Ag00001aa066516_T001
OG0000004	Ag-CAM1351-DRAFT-PanAnd-1.0.aa.fasta	Andropogon_gerardii	Ag00001aa066536_T001
OG0000004	Ag-CAM1351-DRAFT-PanAnd-1.0.aa.fasta	Andropogon_gerardii	Ag00001aa067276_T001
OG0000004	Ag-CAM1351-DRAFT-PanAnd-1.0.aa.fasta	Andropogon_gerardii	Ag00001aa067723_T001
OG0000004	Ag-CAM1351-DRAFT-PanAnd-1.0.aa.fasta	Andropogon_gerardii	Ag00001aa069721_T001
OG0000004	Ag-CAM1351-DRAFT-PanAnd-1.0.aa.fasta	Andropogon_gerardii	Ag00001aa072450_T001
OG0000004	Ag-CAM1351-DRAFT-PanAnd-1.0.aa.fasta	Andropogon_gerardii	Ag00001aa073863_T001
OG0000004	Ag-CAM1351-DRAFT-PanAnd-1.0.aa.fasta	Andropogon_gerardii	Ag00001aa074593_T001
OG0000004	Ag-CAM1351-DRAFT-PanAnd-1.0.aa.fasta	Andropogon_gerardii	Ag00001aa077793_T001
OG0000004	Ag-CAM1351-DRAFT-PanAnd-1.0.aa.fasta	Andropogon_gerardii	Ag00001aa077864_T001
OG0000004	Ag-CAM1351-DRAFT-PanAnd-1.0.aa.fasta	Andropogon_gerardii	Ag00001aa078134_T001
OG0000004	Ag-CAM1351-DRAFT-PanAnd-1.0.aa.fasta	Andropogon_gerardii	Ag00001aa078300_T001
OG0000004	Ag-CAM1351-DRAFT-PanAnd-1.0.aa.fasta	Andropogon_gerardii	Ag00001aa081129_T001
OG0000004	Ag-CAM1351-DRAFT-PanAnd-1.0.aa.fasta	Andropogon_gerardii	Ag00001aa081469_T001
OG0000004	Ag-CAM1351-DRAFT-PanAnd-1.0.aa.fasta	Andropogon_gerardii	Ag00001aa082100_T001
OG0000004	Ag-CAM1351-DRAFT-PanAnd-1.0.aa.fasta	Andropogon_gerardii	Ag00001aa082373_T001
OG0000004	Ag-CAM1351-DRAFT-PanAnd-1.0.aa.fasta	Andropogon_gerardii	Ag00001aa082785_T001
OG0000004	Ag-CAM1351-DRAFT-PanAnd-1.0.aa.fasta	Andropogon_gerardii	Ag00001aa085084_T001
OG0000004	Ag-CAM1351-DRAFT-PanAnd-1.0.aa.fasta	Andropogon_gerardii	Ag00001aa085481_T001
OG0000004	Ag-CAM1351-DRAFT-PanAnd-1.0.aa.fasta	Andropogon_gerardii	Ag00001aa086353_T001
OG0000004	Ag-CAM1351-DRAFT-PanAnd-1.0.aa.fasta	Andropogon_gerardii	Ag00001aa086419_T001
OG0000004	Ag-CAM1351-DRAFT-PanAnd-1.0.aa.fasta	Andropogon_gerardii	Ag00001aa086699_T001
OG0000004	Ag-CAM1351-DRAFT-PanAnd-1.0.aa.fasta	Andropogon_gerardii	Ag00001aa086898_T001
OG0000004	Ag-CAM1351-DRAFT-PanAnd-1.0.aa.fasta	Andropogon_gerardii	Ag00001aa087731_T001
OG0000004	Ag-CAM1351-DRAFT-PanAnd-1.0.aa.fasta	Andropogon_gerardii	Ag00001aa088098_T001
OG0000004	Ag-CAM1351-DRAFT-PanAnd-1.0.aa.fasta	Andropogon_gerardii	Ag00001aa088765_T001
OG0000004	Ag-CAM1351-DRAFT-PanAnd-1.0.aa.fasta	Andropogon_gerardii	Ag00001aa090491_T001
OG0000004	Ag-CAM1351-DRAFT-PanAnd-1.0.aa.fasta	Andropogon_gerardii	Ag00001aa091744_T001
OG0000004	Ag-CAM1351-DRAFT-PanAnd-1.0.aa.fasta	Andropogon_gerardii	Ag00001aa092183_T001
OG0000004	Ag-CAM1351-DRAFT-PanAnd-1.0.aa.fasta	Andropogon_gerardii	Ag00001aa092475_T001
OG0000004	Ag-CAM1351-DRAFT-PanAnd-1.0.aa.fasta	Andropogon_gerardii	Ag00001aa093136_T001
OG0000004	Ag-CAM1351-DRAFT-PanAnd-1.0.aa.fasta	Andropogon_gerardii	Ag00001aa094415_T001
OG0000004	Ag-CAM1351-DRAFT-PanAnd-1.0.aa.fasta	Andropogon_gerardii	Ag00001aa096233_T001
OG0000004	Ag-CAM1351-DRAFT-PanAnd-1.0.aa.fasta	Andropogon_gerardii	Ag00001aa097426_T001
OG0000004	Ag-CAM1351-DRAFT-PanAnd-1.0.aa.fasta	Andropogon_gerardii	Ag00001aa097579_T001
OG0000004	Ag-CAM1351-DRAFT-PanAnd-1.0.aa.fasta	Andropogon_gerardii	Ag00001aa099296_T001
OG0000004	Ag-CAM1351-DRAFT-PanAnd-1.0.aa.fasta	Andropogon_gerardii	Ag00001aa099523_T001
OG0000004	Ag-CAM1351-DRAFT-PanAnd-1.0.aa.fasta	Andropogon_gerardii	Ag00001aa101422_T001
OG0000004	Ag-CAM1351-DRAFT-PanAnd-1.0.aa.fasta	Andropogon_gerardii	Ag00001aa103145_T001
OG0000004	Ag-CAM1351-DRAFT-PanAnd-1.0.aa.fasta	Andropogon_gerardii	Ag00001aa103902_T001
OG0000004	Ag-CAM1351-DRAFT-PanAnd-1.0.aa.fasta	Andropogon_gerardii	Ag00001aa104466_T001
OG0000004	Ag-CAM1351-DRAFT-PanAnd-1.0.aa.fasta	Andropogon_gerardii	Ag00001aa106124_T001
OG0000004	Ag-CAM1351-DRAFT-PanAnd-1.0.aa.fasta	Andropogon_gerardii	Ag00001aa106726_T001
OG0000004	Ag-CAM1351-DRAFT-PanAnd-1.0.aa.fasta	Andropogon_gerardii	Ag00001aa107657_T001
OG0000004	Ag-CAM1351-DRAFT-PanAnd-1.0.aa.fasta	Andropogon_gerardii	Ag00001aa108679_T001
OG0000004	Ag-CAM1351-DRAFT-PanAnd-1.0.aa.fasta	Andropogon_gerardii	Ag00001aa109714_T001
OG0000004	Ag-CAM1351-DRAFT-PanAnd-1.0.aa.fasta	Andropogon_gerardii	Ag00001aa109877_T001
OG0000004	Ag-CAM1351-DRAFT-PanAnd-1.0.aa.fasta	Andropogon_gerardii	Ag00001aa110242_T001
OG0000004	Ag-CAM1351-DRAFT-PanAnd-1.0.aa.fasta	Andropogon_gerardii	Ag00001aa110979_T001
OG0000004	Ag-CAM1351-DRAFT-PanAnd-1.0.aa.fasta	Andropogon_gerardii	Ag00001aa113853_T001
OG0000004	Ag-CAM1351-DRAFT-PanAnd-1.0.aa.fasta	Andropogon_gerardii	Ag00001aa115224_T001
OG0000004	Ag-CAM1351-DRAFT-PanAnd-1.0.aa.fasta	Andropogon_gerardii	Ag00001aa115790_T001
OG0000004	Ag-CAM1351-DRAFT-PanAnd-1.0.aa.fasta	Andropogon_gerardii	Ag00001aa116044_T001
OG0000004	Ag-CAM1351-DRAFT-PanAnd-1.0.aa.fasta	Andropogon_gerardii	Ag00001aa116159_T001
OG0000004	Ag-CAM1351-DRAFT-PanAnd-1.0.aa.fasta	Andropogon_gerardii	Ag00001aa116329_T001
OG0000004	Ag-CAM1351-DRAFT-PanAnd-1.0.aa.fasta	Andropogon_gerardii	Ag00001aa116608_T001
OG0000004	Ag-CAM1351-DRAFT-PanAnd-1.0.aa.fasta	Andropogon_gerardii	Ag00001aa116633_T001
OG0000004	Ag-CAM1351-DRAFT-PanAnd-1.0.aa.fasta	Andropogon_gerardii	Ag00001aa116980_T001
OG0000004	Ag-CAM1351-DRAFT-PanAnd-1.0.aa.fasta	Andropogon_gerardii	Ag00001aa117140_T001
OG0000004	Ag-CAM1351-DRAFT-PanAnd-1.0.aa.fasta	Andropogon_gerardii	Ag00001aa117141_T001
OG0000004	Ag-CAM1351-DRAFT-PanAnd-1.0.aa.fasta	Andropogon_gerardii	Ag00001aa117752_T001
OG0000004	Ag-CAM1351-DRAFT-PanAnd-1.0.aa.fasta	Andropogon_gerardii	Ag00001aa117753_T001
OG0000004	Ag-CAM1351-DRAFT-PanAnd-1.0.aa.fasta	Andropogon_gerardii	Ag00001aa118833_T001
OG0000004	Ag-CAM1351-DRAFT-PanAnd-1.0.aa.fasta	Andropogon_gerardii	Ag00001aa120373_T001
OG0000004	Ag-CAM1351-DRAFT-PanAnd-1.0.aa.fasta	Andropogon_gerardii	Ag00001aa123293_T001
OG0000004	Ag-CAM1351-DRAFT-PanAnd-1.0.aa.fasta	Andropogon_gerardii	Ag00001aa124031_T001
OG0000004	Ag-CAM1351-DRAFT-PanAnd-1.0.aa.fasta	Andropogon_gerardii	Ag00001aa124093_T001
OG0000004	Ag-CAM1351-DRAFT-PanAnd-1.0.aa.fasta	Andropogon_gerardii	Ag00001aa125176_T001
OG0000004	Ag-CAM1351-DRAFT-PanAnd-1.0.aa.fasta	Andropogon_gerardii	Ag00001aa125328_T001
OG0000004	Ag-CAM1351-DRAFT-PanAnd-1.0.aa.fasta	Andropogon_gerardii	Ag00001aa125721_T001
OG0000004	Ag-CAM1351-DRAFT-PanAnd-1.0.aa.fasta	Andropogon_gerardii	Ag00001aa126196_T001
OG0000004	Ag-CAM1351-DRAFT-PanAnd-1.0.aa.fasta	Andropogon_gerardii	Ag00001aa127231_T001
OG0000004	Ag-CAM1351-DRAFT-PanAnd-1.0.aa.fasta	Andropogon_gerardii	Ag00001aa127587_T001
OG0000004	Ag-CAM1351-DRAFT-PanAnd-1.0.aa.fasta	Andropogon_gerardii	Ag00001aa128372_T001
OG0000004	Ag-CAM1351-DRAFT-PanAnd-1.0.aa.fasta	Andropogon_gerardii	Ag00001aa128942_T001
OG0000004	Ag-CAM1351-DRAFT-PanAnd-1.0.aa.fasta	Andropogon_gerardii	Ag00001aa129102_T001
OG0000004	Ag-CAM1351-DRAFT-PanAnd-1.0.aa.fasta	Andropogon_gerardii	Ag00001aa129159_T001
OG0000004	Ag-CAM1351-DRAFT-PanAnd-1.0.aa.fasta	Andropogon_gerardii	Ag00001aa129701_T001
OG0000004	Ag-CAM1351-DRAFT-PanAnd-1.0.aa.fasta	Andropogon_gerardii	Ag00001aa129871_T001
OG0000004	Ag-CAM1351-DRAFT-PanAnd-1.0.aa.fasta	Andropogon_gerardii	Ag00001aa130834_T001
OG0000004	Ag-CAM1351-DRAFT-PanAnd-1.0.aa.fasta	Andropogon_gerardii	Ag00001aa133326_T001
OG0000004	Ag-CAM1351-DRAFT-PanAnd-1.0.aa.fasta	Andropogon_gerardii	Ag00001aa133527_T001
OG0000004	Ag-CAM1351-DRAFT-PanAnd-1.0.aa.fasta	Andropogon_gerardii	Ag00001aa134330_T001
OG0000004	Ag-CAM1351-DRAFT-PanAnd-1.0.aa.fasta	Andropogon_gerardii	Ag00001aa134626_T001
OG0000004	Ag-CAM1351-DRAFT-PanAnd-1.0.aa.fasta	Andropogon_gerardii	Ag00001aa134683_T001
OG0000004	Ag-CAM1351-DRAFT-PanAnd-1.0.aa.fasta	Andropogon_gerardii	Ag00001aa137873_T001
OG0000004	Ag-CAM1351-DRAFT-PanAnd-1.0.aa.fasta	Andropogon_gerardii	Ag00001aa138993_T001
OG0000004	Ag-CAM1351-DRAFT-PanAnd-1.0.aa.fasta	Andropogon_gerardii	Ag00001aa139164_T001
OG0000004	Ag-CAM1351-DRAFT-PanAnd-1.0.aa.fasta	Andropogon_gerardii	Ag00001aa139370_T001
OG0000004	Ag-CAM1351-DRAFT-PanAnd-1.0.aa.fasta	Andropogon_gerardii	Ag00001aa139394_T001
OG0000004	Ag-CAM1351-DRAFT-PanAnd-1.0.aa.fasta	Andropogon_gerardii	Ag00001aa139896_T001
OG0000004	Ag-CAM1351-DRAFT-PanAnd-1.0.aa.fasta	Andropogon_gerardii	Ag00001aa140304_T001
OG0000004	Ag-CAM1351-DRAFT-PanAnd-1.0.aa.fasta	Andropogon_gerardii	Ag00001aa142711_T001
OG0000004	Ag-CAM1351-DRAFT-PanAnd-1.0.aa.fasta	Andropogon_gerardii	Ag00001aa143780_T001
OG0000004	Ag-CAM1351-DRAFT-PanAnd-1.0.aa.fasta	Andropogon_gerardii	Ag00001aa144560_T001
OG0000004	Ag-CAM1351-DRAFT-PanAnd-1.0.aa.fasta	Andropogon_gerardii	Ag00001aa147403_T001
OG0000004	Ag-CAM1351-DRAFT-PanAnd-1.0.aa.fasta	Andropogon_gerardii	Ag00001aa147528_T001
OG0000004	Ag-CAM1351-DRAFT-PanAnd-1.0.aa.fasta	Andropogon_gerardii	Ag00001aa149719_T001
OG0000004	Ag-CAM1351-DRAFT-PanAnd-1.0.aa.fasta	Andropogon_gerardii	Ag00001aa149869_T001
OG0000004	Ag-CAM1351-DRAFT-PanAnd-1.0.aa.fasta	Andropogon_gerardii	Ag00001aa149893_T001
OG0000004	Ag-CAM1351-DRAFT-PanAnd-1.0.aa.fasta	Andropogon_gerardii	Ag00001aa150052_T001
OG0000004	Ag-CAM1351-DRAFT-PanAnd-1.0.aa.fasta	Andropogon_gerardii	Ag00001aa151176_T001
OG0000004	Ag-CAM1351-DRAFT-PanAnd-1.0.aa.fasta	Andropogon_gerardii	Ag00001aa152035_T001
OG0000004	Ag-CAM1351-DRAFT-PanAnd-1.0.aa.fasta	Andropogon_gerardii	Ag00001aa153389_T001
OG0000004	Ag-CAM1351-DRAFT-PanAnd-1.0.aa.fasta	Andropogon_gerardii	Ag00001aa153398_T001
OG0000004	Ag-CAM1351-DRAFT-PanAnd-1.0.aa.fasta	Andropogon_gerardii	Ag00001aa153473_T001
OG0000004	Ag-CAM1351-DRAFT-PanAnd-1.0.aa.fasta	Andropogon_gerardii	Ag00001aa153522_T001
OG0000004	Ag-CAM1351-DRAFT-PanAnd-1.0.aa.fasta	Andropogon_gerardii	Ag00001aa154361_T001
OG0000004	Ag-CAM1351-DRAFT-PanAnd-1.0.aa.fasta	Andropogon_gerardii	Ag00001aa154776_T001
OG0000004	Ag-CAM1351-DRAFT-PanAnd-1.0.aa.fasta	Andropogon_gerardii	Ag00001aa156018_T001
OG0000005	Ag-CAM1351-DRAFT-PanAnd-1.0.aa.fasta	Andropogon_gerardii	Ag00001aa039482_T001
OG0000005	Ag-CAM1351-DRAFT-PanAnd-1.0.aa.fasta	Andropogon_gerardii	Ag00001aa056357_T001
OG0000005	Ag-CAM1351-DRAFT-PanAnd-1.0.aa.fasta	Andropogon_gerardii	Ag00001aa060762_T001
OG0000005	Ag-CAM1351-DRAFT-PanAnd-1.0.aa.fasta	Andropogon_gerardii	Ag00001aa075959_T001
OG0000005	Ag-CAM1351-DRAFT-PanAnd-1.0.aa.fasta	Andropogon_gerardii	Ag00001aa083625_T001
OG0000005	Ag-CAM1351-DRAFT-PanAnd-1.0.aa.fasta	Andropogon_gerardii	Ag00001aa092799_T001
OG0000005	Ag-CAM1351-DRAFT-PanAnd-1.0.aa.fasta	Andropogon_gerardii	Ag00001aa098864_T001
OG0000005	Ag-CAM1351-DRAFT-PanAnd-1.0.aa.fasta	Andropogon_gerardii	Ag00001aa105205_T002
OG0000005	Ag-CAM1351-DRAFT-PanAnd-1.0.aa.fasta	Andropogon_gerardii	Ag00001aa107149_T001
OG0000005	Ag-CAM1351-DRAFT-PanAnd-1.0.aa.fasta	Andropogon_gerardii	Ag00001aa110500_T001
OG0000005	Ag-CAM1351-DRAFT-PanAnd-1.0.aa.fasta	Andropogon_gerardii	Ag00001aa123209_T001
OG0000005	Ag-CAM1351-DRAFT-PanAnd-1.0.aa.fasta	Andropogon_gerardii	Ag00001aa123213_T001
OG0000005	Ag-CAM1351-DRAFT-PanAnd-1.0.aa.fasta	Andropogon_gerardii	Ag00001aa123217_T001
OG0000005	Ag-CAM1351-DRAFT-PanAnd-1.0.aa.fasta	Andropogon_gerardii	Ag00001aa126655_T001
OG0000005	Ag-CAM1351-DRAFT-PanAnd-1.0.aa.fasta	Andropogon_gerardii	Ag00001aa129248_T001
OG0000005	Ag-CAM1351-DRAFT-PanAnd-1.0.aa.fasta	Andropogon_gerardii	Ag00001aa131682_T001
OG0000005	Ag-CAM1351-DRAFT-PanAnd-1.0.aa.fasta	Andropogon_gerardii	Ag00001aa140432_T001
OG0000005	Ag-CAM1351-DRAFT-PanAnd-1.0.aa.fasta	Andropogon_gerardii	Ag00001aa144268_T001
OG0000005	Ag-CAM1351-DRAFT-PanAnd-1.0.aa.fasta	Andropogon_gerardii	Ag00001aa147744_T001
OG0000005	Ag-CAM1351-DRAFT-PanAnd-1.0.aa.fasta	Andropogon_gerardii	Ag00001aa147750_T001
OG0000005	Ag-CAM1351-DRAFT-PanAnd-1.0.aa.fasta	Andropogon_gerardii	Ag00001aa151925_T001
OG0000005	Msinensis_497_v7.0.aa.fasta	Miscanthus_Giganteus	Misin03G062100.1.v7.1
OG0000005	Msinensis_497_v7.0.aa.fasta	Miscanthus_Giganteus	Misin12G093500.1.v7.1
OG0000005	Msinensis_497_v7.0.aa.fasta	Miscanthus_Giganteus	Misin19G031900.1.v7.1
OG0000005	Sn-CAM1369-DRAFT-PanAnd-1.0.aa.fasta	Sorghastrum_nutans	Sn00001aa068204_T001
OG0000005	Td-FL_9056069_6-DRAFT-PanAnd-1.0.aa.fasta	Tripsacum_dactyloides_FL_v1	Td00001aa001863_T001
OG0000005	Td-FL_9056069_6-DRAFT-PanAnd-1.0.aa.fasta	Tripsacum_dactyloides_FL_v1	Td00001aa004082_T001
OG0000005	Td-FL_9056069_6-DRAFT-PanAnd-1.0.aa.fasta	Tripsacum_dactyloides_FL_v1	Td00001aa004144_T001
OG0000005	Td-FL_9056069_6-DRAFT-PanAnd-1.0.aa.fasta	Tripsacum_dactyloides_FL_v1	Td00001aa004215_T001
OG0000005	Td-FL_9056069_6-DRAFT-PanAnd-1.0.aa.fasta	Tripsacum_dactyloides_FL_v1	Td00001aa004705_T001
OG0000005	Td-FL_9056069_6-DRAFT-PanAnd-1.0.aa.fasta	Tripsacum_dactyloides_FL_v1	Td00001aa005308_T001
OG0000005	Td-FL_9056069_6-DRAFT-PanAnd-1.0.aa.fasta	Tripsacum_dactyloides_FL_v1	Td00001aa007111_T001
OG0000005	Td-FL_9056069_6-DRAFT-PanAnd-1.0.aa.fasta	Tripsacum_dactyloides_FL_v1	Td00001aa008973_T001
OG0000005	Td-FL_9056069_6-DRAFT-PanAnd-1.0.aa.fasta	Tripsacum_dactyloides_FL_v1	Td00001aa009417_T001
OG0000005	Td-FL_9056069_6-DRAFT-PanAnd-1.0.aa.fasta	Tripsacum_dactyloides_FL_v1	Td00001aa009598_T001
OG0000005	Td-FL_9056069_6-DRAFT-PanAnd-1.0.aa.fasta	Tripsacum_dactyloides_FL_v1	Td00001aa009643_T001
OG0000005	Td-FL_9056069_6-DRAFT-PanAnd-1.0.aa.fasta	Tripsacum_dactyloides_FL_v1	Td00001aa010498_T001
OG0000005	Td-FL_9056069_6-DRAFT-PanAnd-1.0.aa.fasta	Tripsacum_dactyloides_FL_v1	Td00001aa011226_T001
OG0000005	Td-FL_9056069_6-DRAFT-PanAnd-1.0.aa.fasta	Tripsacum_dactyloides_FL_v1	Td00001aa011322_T001
OG0000005	Td-FL_9056069_6-DRAFT-PanAnd-1.0.aa.fasta	Tripsacum_dactyloides_FL_v1	Td00001aa011519_T001
OG0000005	Td-FL_9056069_6-DRAFT-PanAnd-1.0.aa.fasta	Tripsacum_dactyloides_FL_v1	Td00001aa014918_T001
OG0000005	Td-FL_9056069_6-DRAFT-PanAnd-1.0.aa.fasta	Tripsacum_dactyloides_FL_v1	Td00001aa015065_T001
OG0000005	Td-FL_9056069_6-DRAFT-PanAnd-1.0.aa.fasta	Tripsacum_dactyloides_FL_v1	Td00001aa015479_T001
OG0000005	Td-FL_9056069_6-DRAFT-PanAnd-1.0.aa.fasta	Tripsacum_dactyloides_FL_v1	Td00001aa015714_T001
OG0000005	Td-FL_9056069_6-DRAFT-PanAnd-1.0.aa.fasta	Tripsacum_dactyloides_FL_v1	Td00001aa018723_T001
OG0000005	Td-FL_9056069_6-DRAFT-PanAnd-1.0.aa.fasta	Tripsacum_dactyloides_FL_v1	Td00001aa019044_T001
OG0000005	Td-FL_9056069_6-DRAFT-PanAnd-1.0.aa.fasta	Tripsacum_dactyloides_FL_v1	Td00001aa020350_T001
OG0000005	Td-FL_9056069_6-DRAFT-PanAnd-1.0.aa.fasta	Tripsacum_dactyloides_FL_v1	Td00001aa020358_T001
OG0000005	Td-FL_9056069_6-DRAFT-PanAnd-1.0.aa.fasta	Tripsacum_dactyloides_FL_v1	Td00001aa020566_T001
OG0000005	Td-FL_9056069_6-DRAFT-PanAnd-1.0.aa.fasta	Tripsacum_dactyloides_FL_v1	Td00001aa021323_T001
OG0000005	Td-FL_9056069_6-DRAFT-PanAnd-1.0.aa.fasta	Tripsacum_dactyloides_FL_v1	Td00001aa022196_T001
OG0000005	Td-FL_9056069_6-DRAFT-PanAnd-1.0.aa.fasta	Tripsacum_dactyloides_FL_v1	Td00001aa022549_T001
OG0000005	Td-FL_9056069_6-DRAFT-PanAnd-1.0.aa.fasta	Tripsacum_dactyloides_FL_v1	Td00001aa023577_T001
OG0000005	Td-FL_9056069_6-DRAFT-PanAnd-1.0.aa.fasta	Tripsacum_dactyloides_FL_v1	Td00001aa027012_T002
OG0000005	Td-FL_9056069_6-DRAFT-PanAnd-1.0.aa.fasta	Tripsacum_dactyloides_FL_v1	Td00001aa029319_T001
OG0000005	Td-FL_9056069_6-DRAFT-PanAnd-1.0.aa.fasta	Tripsacum_dactyloides_FL_v1	Td00001aa030879_T001
OG0000005	Td-FL_9056069_6-DRAFT-PanAnd-1.0.aa.fasta	Tripsacum_dactyloides_FL_v1	Td00001aa032991_T001
OG0000005	Td-FL_9056069_6-DRAFT-PanAnd-1.0.aa.fasta	Tripsacum_dactyloides_FL_v1	Td00001aa035501_T001
OG0000005	Td-FL_9056069_6-DRAFT-PanAnd-1.0.aa.fasta	Tripsacum_dactyloides_FL_v1	Td00001aa035571_T001
OG0000005	Td-FL_9056069_6-DRAFT-PanAnd-1.0.aa.fasta	Tripsacum_dactyloides_FL_v1	Td00001aa035808_T001
OG0000005	Td-FL_9056069_6-DRAFT-PanAnd-1.0.aa.fasta	Tripsacum_dactyloides_FL_v1	Td00001aa036045_T001
OG0000005	Td-FL_9056069_6-DRAFT-PanAnd-1.0.aa.fasta	Tripsacum_dactyloides_FL_v1	Td00001aa036491_T001
OG0000005	Td-FL_9056069_6-DRAFT-PanAnd-1.0.aa.fasta	Tripsacum_dactyloides_FL_v1	Td00001aa036847_T001
OG0000005	Td-FL_9056069_6-DRAFT-PanAnd-1.0.aa.fasta	Tripsacum_dactyloides_FL_v1	Td00001aa036949_T001
OG0000005	Td-FL_9056069_6-DRAFT-PanAnd-1.0.aa.fasta	Tripsacum_dactyloides_FL_v1	Td00001aa037050_T001
OG0000005	Td-FL_9056069_6-DRAFT-PanAnd-1.0.aa.fasta	Tripsacum_dactyloides_FL_v1	Td00001aa037253_T001
OG0000005	Td-FL_9056069_6-DRAFT-PanAnd-1.0.aa.fasta	Tripsacum_dactyloides_FL_v1	Td00001aa037920_T001
OG0000005	Td-FL_9056069_6-DRAFT-PanAnd-1.0.aa.fasta	Tripsacum_dactyloides_FL_v1	Td00001aa037953_T001
OG0000005	Td-FL_9056069_6-DRAFT-PanAnd-1.0.aa.fasta	Tripsacum_dactyloides_FL_v1	Td00001aa038043_T001
OG0000005	Td-FL_9056069_6-DRAFT-PanAnd-1.0.aa.fasta	Tripsacum_dactyloides_FL_v1	Td00001aa038343_T001
OG0000005	Td-FL_9056069_6-DRAFT-PanAnd-1.0.aa.fasta	Tripsacum_dactyloides_FL_v1	Td00001aa038702_T001
OG0000005	Td-FL_9056069_6-DRAFT-PanAnd-1.0.aa.fasta	Tripsacum_dactyloides_FL_v1	Td00001aa039066_T001
OG0000005	Td-FL_9056069_6-DRAFT-PanAnd-1.0.aa.fasta	Tripsacum_dactyloides_FL_v1	Td00001aa039182_T001
OG0000005	Td-FL_9056069_6-DRAFT-PanAnd-1.0.aa.fasta	Tripsacum_dactyloides_FL_v1	Td00001aa039266_T001
OG0000005	Td-FL_9056069_6-DRAFT-PanAnd-1.0.aa.fasta	Tripsacum_dactyloides_FL_v1	Td00001aa040264_T001
OG0000005	Td-FL_9056069_6-DRAFT-PanAnd-1.0.aa.fasta	Tripsacum_dactyloides_FL_v1	Td00001aa040657_T001
OG0000005	Td-FL_9056069_6-DRAFT-PanAnd-1.0.aa.fasta	Tripsacum_dactyloides_FL_v1	Td00001aa040834_T001
OG0000005	Td-FL_9056069_6-DRAFT-PanAnd-1.0.aa.fasta	Tripsacum_dactyloides_FL_v1	Td00001aa042373_T001
OG0000006	Ag-CAM1351-DRAFT-PanAnd-1.0.aa.fasta	Andropogon_gerardii	Ag00001aa075097_T001
OG0000006	Sn-CAM1369-DRAFT-PanAnd-1.0.aa.fasta	Sorghastrum_nutans	Sn00001aa066582_T001
OG0000006	Ag-CAM1351-DRAFT-PanAnd-1.0.aa.fasta	Andropogon_gerardii	Ag00001aa005455_T001
OG0000006	Ag-CAM1351-DRAFT-PanAnd-1.0.aa.fasta	Andropogon_gerardii	Ag00001aa005736_T001
OG0000006	Ag-CAM1351-DRAFT-PanAnd-1.0.aa.fasta	Andropogon_gerardii	Ag00001aa008785_T001
OG0000006	Ag-CAM1351-DRAFT-PanAnd-1.0.aa.fasta	Andropogon_gerardii	Ag00001aa016008_T001
OG0000006	Ag-CAM1351-DRAFT-PanAnd-1.0.aa.fasta	Andropogon_gerardii	Ag00001aa022955_T002
OG0000006	Ag-CAM1351-DRAFT-PanAnd-1.0.aa.fasta	Andropogon_gerardii	Ag00001aa029777_T002
OG0000006	Ag-CAM1351-DRAFT-PanAnd-1.0.aa.fasta	Andropogon_gerardii	Ag00001aa038633_T001
OG0000006	Ag-CAM1351-DRAFT-PanAnd-1.0.aa.fasta	Andropogon_gerardii	Ag00001aa044013_T001
OG0000006	Ag-CAM1351-DRAFT-PanAnd-1.0.aa.fasta	Andropogon_gerardii	Ag00001aa044282_T001
OG0000006	Ag-CAM1351-DRAFT-PanAnd-1.0.aa.fasta	Andropogon_gerardii	Ag00001aa044300_T001
OG0000006	Ag-CAM1351-DRAFT-PanAnd-1.0.aa.fasta	Andropogon_gerardii	Ag00001aa050599_T001
OG0000006	Ag-CAM1351-DRAFT-PanAnd-1.0.aa.fasta	Andropogon_gerardii	Ag00001aa050600_T001
OG0000006	Ag-CAM1351-DRAFT-PanAnd-1.0.aa.fasta	Andropogon_gerardii	Ag00001aa050777_T001
OG0000006	Ag-CAM1351-DRAFT-PanAnd-1.0.aa.fasta	Andropogon_gerardii	Ag00001aa052688_T001
OG0000006	Ag-CAM1351-DRAFT-PanAnd-1.0.aa.fasta	Andropogon_gerardii	Ag00001aa052691_T001
OG0000006	Ag-CAM1351-DRAFT-PanAnd-1.0.aa.fasta	Andropogon_gerardii	Ag00001aa052933_T001
OG0000006	Ag-CAM1351-DRAFT-PanAnd-1.0.aa.fasta	Andropogon_gerardii	Ag00001aa055112_T001
OG0000006	Ag-CAM1351-DRAFT-PanAnd-1.0.aa.fasta	Andropogon_gerardii	Ag00001aa055282_T001
OG0000006	Ag-CAM1351-DRAFT-PanAnd-1.0.aa.fasta	Andropogon_gerardii	Ag00001aa058921_T001
OG0000006	Ag-CAM1351-DRAFT-PanAnd-1.0.aa.fasta	Andropogon_gerardii	Ag00001aa058935_T001
OG0000006	Ag-CAM1351-DRAFT-PanAnd-1.0.aa.fasta	Andropogon_gerardii	Ag00001aa059490_T001
OG0000006	Ag-CAM1351-DRAFT-PanAnd-1.0.aa.fasta	Andropogon_gerardii	Ag00001aa059653_T001
OG0000006	Ag-CAM1351-DRAFT-PanAnd-1.0.aa.fasta	Andropogon_gerardii	Ag00001aa063217_T001
OG0000006	Ag-CAM1351-DRAFT-PanAnd-1.0.aa.fasta	Andropogon_gerardii	Ag00001aa064346_T001
OG0000006	Ag-CAM1351-DRAFT-PanAnd-1.0.aa.fasta	Andropogon_gerardii	Ag00001aa068890_T001
OG0000006	Ag-CAM1351-DRAFT-PanAnd-1.0.aa.fasta	Andropogon_gerardii	Ag00001aa073030_T001
OG0000006	Ag-CAM1351-DRAFT-PanAnd-1.0.aa.fasta	Andropogon_gerardii	Ag00001aa073031_T001
OG0000006	Ag-CAM1351-DRAFT-PanAnd-1.0.aa.fasta	Andropogon_gerardii	Ag00001aa074732_T001
OG0000006	Ag-CAM1351-DRAFT-PanAnd-1.0.aa.fasta	Andropogon_gerardii	Ag00001aa080175_T001
OG0000006	Ag-CAM1351-DRAFT-PanAnd-1.0.aa.fasta	Andropogon_gerardii	Ag00001aa087224_T001
OG0000006	Ag-CAM1351-DRAFT-PanAnd-1.0.aa.fasta	Andropogon_gerardii	Ag00001aa104294_T001
OG0000006	Ag-CAM1351-DRAFT-PanAnd-1.0.aa.fasta	Andropogon_gerardii	Ag00001aa112606_T001
OG0000006	Ag-CAM1351-DRAFT-PanAnd-1.0.aa.fasta	Andropogon_gerardii	Ag00001aa118395_T001
OG0000006	Ag-CAM1351-DRAFT-PanAnd-1.0.aa.fasta	Andropogon_gerardii	Ag00001aa123792_T001
OG0000006	Ag-CAM1351-DRAFT-PanAnd-1.0.aa.fasta	Andropogon_gerardii	Ag00001aa124078_T001
OG0000006	Ag-CAM1351-DRAFT-PanAnd-1.0.aa.fasta	Andropogon_gerardii	Ag00001aa150892_T001
OG0000006	Msinensis_497_v7.0.aa.fasta	Miscanthus_Giganteus	Misin01G328100.1.v7.1
OG0000006	Msinensis_497_v7.0.aa.fasta	Miscanthus_Giganteus	Misin02G321500.1.v7.1
OG0000006	Msinensis_497_v7.0.aa.fasta	Miscanthus_Giganteus	Misin05G069100.1.v7.1
OG0000006	Msinensis_497_v7.0.aa.fasta	Miscanthus_Giganteus	Misin06G073200.1.v7.1
OG0000006	Msinensis_497_v7.0.aa.fasta	Miscanthus_Giganteus	Misin06G324500.1.v7.1
OG0000006	Msinensis_497_v7.0.aa.fasta	Miscanthus_Giganteus	Misin08G174400.1.v7.1
OG0000006	Msinensis_497_v7.0.aa.fasta	Miscanthus_Giganteus	Misin11G075300.1.v7.1
OG0000006	Msinensis_497_v7.0.aa.fasta	Miscanthus_Giganteus	Misin11G103200.1.v7.1
OG0000006	Msinensis_497_v7.0.aa.fasta	Miscanthus_Giganteus	Misin12G080200.1.v7.1
OG0000006	Msinensis_497_v7.0.aa.fasta	Miscanthus_Giganteus	Misin12G100100.1.v7.1
OG0000006	Msinensis_497_v7.0.aa.fasta	Miscanthus_Giganteus	Misin18G015900.1.v7.1
OG0000006	Msinensis_497_v7.0.aa.fasta	Miscanthus_Giganteus	Misin18G050100.1.v7.1
OG0000006	Msinensis_497_v7.0.aa.fasta	Miscanthus_Giganteus	Misin19G021900.1.v7.1
OG0000006	Msinensis_497_v7.0.aa.fasta	Miscanthus_Giganteus	MisinT496300.1.v7.1
OG0000006	Pvirgatumvar_WBCHAP1_778_v1.0.aa.fasta	Panicum_virgatum	PvWBCH1.1KG185700.1.v1.1
OG0000006	Pvirgatumvar_WBCHAP1_778_v1.0.aa.fasta	Panicum_virgatum	PvWBCH1.1NG174500.1.v1.1
OG0000006	Pvirgatumvar_WBCHAP1_778_v1.0.aa.fasta	Panicum_virgatum	PvWBCH1.3KG111900.1.v1.1
OG0000006	Pvirgatumvar_WBCHAP1_778_v1.0.aa.fasta	Panicum_virgatum	PvWBCH1.3KG241400.1.v1.1
OG0000006	Pvirgatumvar_WBCHAP1_778_v1.0.aa.fasta	Panicum_virgatum	PvWBCH1.3NG231500.1.v1.1
OG0000006	Pvirgatumvar_WBCHAP1_778_v1.0.aa.fasta	Panicum_virgatum	PvWBCH1.4KG020200.1.v1.1
OG0000006	Pvirgatumvar_WBCHAP1_778_v1.0.aa.fasta	Panicum_virgatum	PvWBCH1.4KG042300.1.v1.1
OG0000006	Pvirgatumvar_WBCHAP1_778_v1.0.aa.fasta	Panicum_virgatum	PvWBCH1.4NG010200.1.v1.1
OG0000006	Pvirgatumvar_WBCHAP1_778_v1.0.aa.fasta	Panicum_virgatum	PvWBCH1.4NG032100.1.v1.1
OG0000006	Pvirgatumvar_WBCHAP1_778_v1.0.aa.fasta	Panicum_virgatum	PvWBCH1.5KG380600.1.v1.1
OG0000006	Pvirgatumvar_WBCHAP1_778_v1.0.aa.fasta	Panicum_virgatum	PvWBCH1.5NG056800.1.v1.1
OG0000006	Pvirgatumvar_WBCHAP1_778_v1.0.aa.fasta	Panicum_virgatum	PvWBCH1.5NG366700.1.v1.1
OG0000006	Pvirgatumvar_WBCHAP1_778_v1.0.aa.fasta	Panicum_virgatum	PvWBCH1.7KG096700.1.v1.1
OG0000006	Pvirgatumvar_WBCHAP1_778_v1.0.aa.fasta	Panicum_virgatum	PvWBCH1.7KG096900.1.v1.1
OG0000006	Pvirgatumvar_WBCHAP1_778_v1.0.aa.fasta	Panicum_virgatum	PvWBCH1.7KG121700.1.v1.1
OG0000006	Pvirgatumvar_WBCHAP1_778_v1.0.aa.fasta	Panicum_virgatum	PvWBCH1.7NG106500.1.v1.1
OG0000006	Pvirgatumvar_WBCHAP1_778_v1.0.aa.fasta	Panicum_virgatum	PvWBCH1.7NG131200.1.v1.1
OG0000006	Pvirgatumvar_WBCHAP1_778_v1.0.aa.fasta	Panicum_virgatum	PvWBCH1.9KG349400.1.v1.1
OG0000006	Pvirgatumvar_WBCHAP1_778_v1.0.aa.fasta	Panicum_virgatum	PvWBCH1.9NG337000.1.v1.1
OG0000006	Sn-CAM1369-DRAFT-PanAnd-1.0.aa.fasta	Sorghastrum_nutans	Sn00001aa008789_T001
OG0000006	Sn-CAM1369-DRAFT-PanAnd-1.0.aa.fasta	Sorghastrum_nutans	Sn00001aa014095_T001
OG0000006	Sn-CAM1369-DRAFT-PanAnd-1.0.aa.fasta	Sorghastrum_nutans	Sn00001aa015708_T001
OG0000006	Sn-CAM1369-DRAFT-PanAnd-1.0.aa.fasta	Sorghastrum_nutans	Sn00001aa015872_T001
OG0000006	Sn-CAM1369-DRAFT-PanAnd-1.0.aa.fasta	Sorghastrum_nutans	Sn00001aa030695_T001
OG0000006	Sn-CAM1369-DRAFT-PanAnd-1.0.aa.fasta	Sorghastrum_nutans	Sn00001aa036893_T001
OG0000006	Sn-CAM1369-DRAFT-PanAnd-1.0.aa.fasta	Sorghastrum_nutans	Sn00001aa037016_T001
OG0000006	Sn-CAM1369-DRAFT-PanAnd-1.0.aa.fasta	Sorghastrum_nutans	Sn00001aa039432_T001
OG0000006	Sn-CAM1369-DRAFT-PanAnd-1.0.aa.fasta	Sorghastrum_nutans	Sn00001aa039491_T001
OG0000006	Sn-CAM1369-DRAFT-PanAnd-1.0.aa.fasta	Sorghastrum_nutans	Sn00001aa039493_T001
OG0000006	Sn-CAM1369-DRAFT-PanAnd-1.0.aa.fasta	Sorghastrum_nutans	Sn00001aa042646_T001
OG0000006	Sn-CAM1369-DRAFT-PanAnd-1.0.aa.fasta	Sorghastrum_nutans	Sn00001aa043427_T001
OG0000006	Sn-CAM1369-DRAFT-PanAnd-1.0.aa.fasta	Sorghastrum_nutans	Sn00001aa045668_T001
OG0000006	Sn-CAM1369-DRAFT-PanAnd-1.0.aa.fasta	Sorghastrum_nutans	Sn00001aa064156_T001
OG0000006	Sn-CAM1369-DRAFT-PanAnd-1.0.aa.fasta	Sorghastrum_nutans	Sn00001aa065283_T001
OG0000006	Sn-CAM1369-DRAFT-PanAnd-1.0.aa.fasta	Sorghastrum_nutans	Sn00001aa077019_T001
OG0000006	Sn-CAM1369-DRAFT-PanAnd-1.0.aa.fasta	Sorghastrum_nutans	Sn00001aa081898_T001
OG0000006	Sn-CAM1369-DRAFT-PanAnd-1.0.aa.fasta	Sorghastrum_nutans	Sn00001aa082192_T001
OG0000006	Sn-CAM1369-DRAFT-PanAnd-1.0.aa.fasta	Sorghastrum_nutans	Sn00001aa084018_T001
OG0000006	Sn-CAM1369-DRAFT-PanAnd-1.0.aa.fasta	Sorghastrum_nutans	Sn00001aa087179_T001
OG0000006	Sn-CAM1369-DRAFT-PanAnd-1.0.aa.fasta	Sorghastrum_nutans	Sn00001aa089280_T002
OG0000006	Sn-CAM1369-DRAFT-PanAnd-1.0.aa.fasta	Sorghastrum_nutans	Sn00001aa091046_T001
OG0000006	Sn-CAM1369-DRAFT-PanAnd-1.0.aa.fasta	Sorghastrum_nutans	Sn00001aa102151_T001
OG0000006	Td-FL_9056069_6-DRAFT-PanAnd-1.0.aa.fasta	Tripsacum_dactyloides_FL_v1	Td00001aa004533_T001
OG0000006	Td-FL_9056069_6-DRAFT-PanAnd-1.0.aa.fasta	Tripsacum_dactyloides_FL_v1	Td00001aa004673_T001
OG0000006	Td-FL_9056069_6-DRAFT-PanAnd-1.0.aa.fasta	Tripsacum_dactyloides_FL_v1	Td00001aa006277_T001
OG0000006	Td-FL_9056069_6-DRAFT-PanAnd-1.0.aa.fasta	Tripsacum_dactyloides_FL_v1	Td00001aa010946_T001
OG0000006	Td-FL_9056069_6-DRAFT-PanAnd-1.0.aa.fasta	Tripsacum_dactyloides_FL_v1	Td00001aa013017_T001
OG0000006	Td-FL_9056069_6-DRAFT-PanAnd-1.0.aa.fasta	Tripsacum_dactyloides_FL_v1	Td00001aa015122_T001
OG0000006	Td-FL_9056069_6-DRAFT-PanAnd-1.0.aa.fasta	Tripsacum_dactyloides_FL_v1	Td00001aa016704_T001
OG0000006	Td-FL_9056069_6-DRAFT-PanAnd-1.0.aa.fasta	Tripsacum_dactyloides_FL_v1	Td00001aa029447_T001
OG0000006	Td-FL_9056069_6-DRAFT-PanAnd-1.0.aa.fasta	Tripsacum_dactyloides_FL_v1	Td00001aa029628_T001
OG0000006	Td-FL_9056069_6-DRAFT-PanAnd-1.0.aa.fasta	Tripsacum_dactyloides_FL_v1	Td00001aa029630_T001
OG0000006	Td-FL_9056069_6-DRAFT-PanAnd-1.0.aa.fasta	Tripsacum_dactyloides_FL_v1	Td00001aa033427_T001
OG0000006	Td-FL_9056069_6-DRAFT-PanAnd-1.0.aa.fasta	Tripsacum_dactyloides_FL_v1	Td00001aa037285_T001
OG0000006	Td-FL_9056069_6-DRAFT-PanAnd-1.0.aa.fasta	Tripsacum_dactyloides_FL_v1	Td00001aa037286_T001
OG0000006	Td-FL_9056069_6-DRAFT-PanAnd-1.0.aa.fasta	Tripsacum_dactyloides_FL_v1	Td00001aa037460_T001
OG0000006	Td-FL_9056069_6-DRAFT-PanAnd-1.0.aa.fasta	Tripsacum_dactyloides_FL_v1	Td00001aa041313_T001
OG0000006	Td-FL_9056069_6-DRAFT-PanAnd-1.0.aa.fasta	Tripsacum_dactyloides_FL_v1	Td00001aa043631_T001
OG0000006	Td-FL_9056069_6-DRAFT-PanAnd-1.0.aa.fasta	Tripsacum_dactyloides_FL_v1	Td00001aa043633_T001
OG0000007	Ag-CAM1351-DRAFT-PanAnd-1.0.aa.fasta	Andropogon_gerardii	Ag00001aa005599_T001
OG0000007	Ag-CAM1351-DRAFT-PanAnd-1.0.aa.fasta	Andropogon_gerardii	Ag00001aa008248_T001
OG0000007	Ag-CAM1351-DRAFT-PanAnd-1.0.aa.fasta	Andropogon_gerardii	Ag00001aa018471_T001
OG0000007	Ag-CAM1351-DRAFT-PanAnd-1.0.aa.fasta	Andropogon_gerardii	Ag00001aa035123_T001
OG0000007	Ag-CAM1351-DRAFT-PanAnd-1.0.aa.fasta	Andropogon_gerardii	Ag00001aa039008_T001
OG0000007	Ag-CAM1351-DRAFT-PanAnd-1.0.aa.fasta	Andropogon_gerardii	Ag00001aa040210_T001
OG0000007	Ag-CAM1351-DRAFT-PanAnd-1.0.aa.fasta	Andropogon_gerardii	Ag00001aa040288_T001
OG0000007	Ag-CAM1351-DRAFT-PanAnd-1.0.aa.fasta	Andropogon_gerardii	Ag00001aa041079_T001
OG0000007	Ag-CAM1351-DRAFT-PanAnd-1.0.aa.fasta	Andropogon_gerardii	Ag00001aa043638_T001
OG0000007	Ag-CAM1351-DRAFT-PanAnd-1.0.aa.fasta	Andropogon_gerardii	Ag00001aa071081_T001
OG0000007	Ag-CAM1351-DRAFT-PanAnd-1.0.aa.fasta	Andropogon_gerardii	Ag00001aa073947_T001
OG0000007	Ag-CAM1351-DRAFT-PanAnd-1.0.aa.fasta	Andropogon_gerardii	Ag00001aa078952_T001
OG0000007	Ag-CAM1351-DRAFT-PanAnd-1.0.aa.fasta	Andropogon_gerardii	Ag00001aa080205_T001
OG0000007	Ag-CAM1351-DRAFT-PanAnd-1.0.aa.fasta	Andropogon_gerardii	Ag00001aa083542_T001
OG0000007	Ag-CAM1351-DRAFT-PanAnd-1.0.aa.fasta	Andropogon_gerardii	Ag00001aa084560_T001
OG0000007	Ag-CAM1351-DRAFT-PanAnd-1.0.aa.fasta	Andropogon_gerardii	Ag00001aa086827_T001
OG0000007	Ag-CAM1351-DRAFT-PanAnd-1.0.aa.fasta	Andropogon_gerardii	Ag00001aa087344_T001
OG0000007	Ag-CAM1351-DRAFT-PanAnd-1.0.aa.fasta	Andropogon_gerardii	Ag00001aa095495_T001
OG0000007	Ag-CAM1351-DRAFT-PanAnd-1.0.aa.fasta	Andropogon_gerardii	Ag00001aa106691_T001
OG0000007	Ag-CAM1351-DRAFT-PanAnd-1.0.aa.fasta	Andropogon_gerardii	Ag00001aa109274_T001
OG0000007	Ag-CAM1351-DRAFT-PanAnd-1.0.aa.fasta	Andropogon_gerardii	Ag00001aa117049_T001
OG0000007	Ag-CAM1351-DRAFT-PanAnd-1.0.aa.fasta	Andropogon_gerardii	Ag00001aa120161_T001
OG0000007	Ag-CAM1351-DRAFT-PanAnd-1.0.aa.fasta	Andropogon_gerardii	Ag00001aa121792_T001
OG0000007	Ag-CAM1351-DRAFT-PanAnd-1.0.aa.fasta	Andropogon_gerardii	Ag00001aa127428_T001
OG0000007	Ag-CAM1351-DRAFT-PanAnd-1.0.aa.fasta	Andropogon_gerardii	Ag00001aa143529_T001
OG0000007	Ag-CAM1351-DRAFT-PanAnd-1.0.aa.fasta	Andropogon_gerardii	Ag00001aa148928_T001
OG0000007	Ag-CAM1351-DRAFT-PanAnd-1.0.aa.fasta	Andropogon_gerardii	Ag00001aa149542_T001
OG0000007	Msinensis_497_v7.0.aa.fasta	Miscanthus_Giganteus	Misin02G315700.1.v7.1
OG0000007	Pvirgatumvar_WBCHAP1_778_v1.0.aa.fasta	Panicum_virgatum	PvWBCH1.1KG334900.1.v1.1
OG0000007	Pvirgatumvar_WBCHAP1_778_v1.0.aa.fasta	Panicum_virgatum	PvWBCH1.1NG016800.1.v1.1
OG0000007	Pvirgatumvar_WBCHAP1_778_v1.0.aa.fasta	Panicum_virgatum	PvWBCH1.2NG188900.1.v1.1
OG0000007	Pvirgatumvar_WBCHAP1_778_v1.0.aa.fasta	Panicum_virgatum	PvWBCH1.4KG140300.1.v1.1
OG0000007	Pvirgatumvar_WBCHAP1_778_v1.0.aa.fasta	Panicum_virgatum	PvWBCH1.5NG007200.1.v1.1
OG0000007	Pvirgatumvar_WBCHAP1_778_v1.0.aa.fasta	Panicum_virgatum	PvWBCH1.6KG132100.1.v1.1
OG0000007	Pvirgatumvar_WBCHAP1_778_v1.0.aa.fasta	Panicum_virgatum	PvWBCH1.6NG087100.1.v1.1
OG0000007	Pvirgatumvar_WBCHAP1_778_v1.0.aa.fasta	Panicum_virgatum	PvWBCH1.7KG018500.1.v1.1
OG0000007	Pvirgatumvar_WBCHAP1_778_v1.0.aa.fasta	Panicum_virgatum	PvWBCH1.7KG264600.1.v1.1
OG0000007	Pvirgatumvar_WBCHAP1_778_v1.0.aa.fasta	Panicum_virgatum	PvWBCH1.7NG006900.1.v1.1
OG0000007	Pvirgatumvar_WBCHAP1_778_v1.0.aa.fasta	Panicum_virgatum	PvWBCH1.7NG022100.1.v1.1
OG0000007	Pvirgatumvar_WBCHAP1_778_v1.0.aa.fasta	Panicum_virgatum	PvWBCH1.8NG025200.1.v1.1
OG0000007	Pvirgatumvar_WBCHAP1_778_v1.0.aa.fasta	Panicum_virgatum	PvWBCH1.8NG067100.1.v1.1
OG0000007	Pvirgatumvar_WBCHAP1_778_v1.0.aa.fasta	Panicum_virgatum	PvWBCH1.8NG082100.1.v1.1
OG0000007	Pvirgatumvar_WBCHAP1_778_v1.0.aa.fasta	Panicum_virgatum	PvWBCH1.8NG091300.1.v1.1
OG0000007	Pvirgatumvar_WBCHAP1_778_v1.0.aa.fasta	Panicum_virgatum	PvWBCH1.8NG122800.1.v1.1
OG0000007	Pvirgatumvar_WBCHAP1_778_v1.0.aa.fasta	Panicum_virgatum	PvWBCH1.9KG160000.1.v1.1
OG0000007	Sn-CAM1369-DRAFT-PanAnd-1.0.aa.fasta	Sorghastrum_nutans	Sn00001aa001015_T001
OG0000007	Sn-CAM1369-DRAFT-PanAnd-1.0.aa.fasta	Sorghastrum_nutans	Sn00001aa001019_T001
OG0000007	Sn-CAM1369-DRAFT-PanAnd-1.0.aa.fasta	Sorghastrum_nutans	Sn00001aa004413_T001
OG0000007	Sn-CAM1369-DRAFT-PanAnd-1.0.aa.fasta	Sorghastrum_nutans	Sn00001aa005673_T001
OG0000007	Sn-CAM1369-DRAFT-PanAnd-1.0.aa.fasta	Sorghastrum_nutans	Sn00001aa009908_T001
OG0000007	Sn-CAM1369-DRAFT-PanAnd-1.0.aa.fasta	Sorghastrum_nutans	Sn00001aa013201_T001
OG0000007	Sn-CAM1369-DRAFT-PanAnd-1.0.aa.fasta	Sorghastrum_nutans	Sn00001aa018908_T001
OG0000007	Sn-CAM1369-DRAFT-PanAnd-1.0.aa.fasta	Sorghastrum_nutans	Sn00001aa020830_T001
OG0000007	Sn-CAM1369-DRAFT-PanAnd-1.0.aa.fasta	Sorghastrum_nutans	Sn00001aa023470_T001
OG0000007	Sn-CAM1369-DRAFT-PanAnd-1.0.aa.fasta	Sorghastrum_nutans	Sn00001aa025040_T001
OG0000007	Sn-CAM1369-DRAFT-PanAnd-1.0.aa.fasta	Sorghastrum_nutans	Sn00001aa026310_T001
OG0000007	Sn-CAM1369-DRAFT-PanAnd-1.0.aa.fasta	Sorghastrum_nutans	Sn00001aa029092_T001
OG0000007	Sn-CAM1369-DRAFT-PanAnd-1.0.aa.fasta	Sorghastrum_nutans	Sn00001aa033873_T001
OG0000007	Sn-CAM1369-DRAFT-PanAnd-1.0.aa.fasta	Sorghastrum_nutans	Sn00001aa034743_T001
OG0000007	Sn-CAM1369-DRAFT-PanAnd-1.0.aa.fasta	Sorghastrum_nutans	Sn00001aa038739_T001
OG0000007	Sn-CAM1369-DRAFT-PanAnd-1.0.aa.fasta	Sorghastrum_nutans	Sn00001aa040519_T001
OG0000007	Sn-CAM1369-DRAFT-PanAnd-1.0.aa.fasta	Sorghastrum_nutans	Sn00001aa040868_T001
OG0000007	Sn-CAM1369-DRAFT-PanAnd-1.0.aa.fasta	Sorghastrum_nutans	Sn00001aa041793_T001
OG0000007	Sn-CAM1369-DRAFT-PanAnd-1.0.aa.fasta	Sorghastrum_nutans	Sn00001aa046166_T001
OG0000007	Sn-CAM1369-DRAFT-PanAnd-1.0.aa.fasta	Sorghastrum_nutans	Sn00001aa047604_T001
OG0000007	Sn-CAM1369-DRAFT-PanAnd-1.0.aa.fasta	Sorghastrum_nutans	Sn00001aa047925_T001
OG0000007	Sn-CAM1369-DRAFT-PanAnd-1.0.aa.fasta	Sorghastrum_nutans	Sn00001aa052766_T001
OG0000007	Sn-CAM1369-DRAFT-PanAnd-1.0.aa.fasta	Sorghastrum_nutans	Sn00001aa055597_T001
OG0000007	Sn-CAM1369-DRAFT-PanAnd-1.0.aa.fasta	Sorghastrum_nutans	Sn00001aa056253_T001
OG0000007	Sn-CAM1369-DRAFT-PanAnd-1.0.aa.fasta	Sorghastrum_nutans	Sn00001aa059798_T001
OG0000007	Sn-CAM1369-DRAFT-PanAnd-1.0.aa.fasta	Sorghastrum_nutans	Sn00001aa063633_T001
OG0000007	Sn-CAM1369-DRAFT-PanAnd-1.0.aa.fasta	Sorghastrum_nutans	Sn00001aa070101_T001
OG0000007	Sn-CAM1369-DRAFT-PanAnd-1.0.aa.fasta	Sorghastrum_nutans	Sn00001aa070130_T001
OG0000007	Sn-CAM1369-DRAFT-PanAnd-1.0.aa.fasta	Sorghastrum_nutans	Sn00001aa074531_T001
OG0000007	Sn-CAM1369-DRAFT-PanAnd-1.0.aa.fasta	Sorghastrum_nutans	Sn00001aa074977_T001
OG0000007	Sn-CAM1369-DRAFT-PanAnd-1.0.aa.fasta	Sorghastrum_nutans	Sn00001aa089409_T001
OG0000007	Sn-CAM1369-DRAFT-PanAnd-1.0.aa.fasta	Sorghastrum_nutans	Sn00001aa094211_T001
OG0000007	Sn-CAM1369-DRAFT-PanAnd-1.0.aa.fasta	Sorghastrum_nutans	Sn00001aa096863_T001
OG0000007	Td-FL_9056069_6-DRAFT-PanAnd-1.0.aa.fasta	Tripsacum_dactyloides_FL_v1	Td00001aa003365_T001
OG0000007	Td-FL_9056069_6-DRAFT-PanAnd-1.0.aa.fasta	Tripsacum_dactyloides_FL_v1	Td00001aa003786_T001
OG0000007	Td-FL_9056069_6-DRAFT-PanAnd-1.0.aa.fasta	Tripsacum_dactyloides_FL_v1	Td00001aa023639_T001
OG0000007	Td-FL_9056069_6-DRAFT-PanAnd-1.0.aa.fasta	Tripsacum_dactyloides_FL_v1	Td00001aa029418_T001
OG0000007	Td-FL_9056069_6-DRAFT-PanAnd-1.0.aa.fasta	Tripsacum_dactyloides_FL_v1	Td00001aa029979_T001
OG0000007	Td-FL_9056069_6-DRAFT-PanAnd-1.0.aa.fasta	Tripsacum_dactyloides_FL_v1	Td00001aa030711_T001
OG0000007	Td-FL_9056069_6-DRAFT-PanAnd-1.0.aa.fasta	Tripsacum_dactyloides_FL_v1	Td00001aa036113_T001
OG0000007	Td-FL_9056069_6-DRAFT-PanAnd-1.0.aa.fasta	Tripsacum_dactyloides_FL_v1	Td00001aa036316_T001
OG0000007	Td-FL_9056069_6-DRAFT-PanAnd-1.0.aa.fasta	Tripsacum_dactyloides_FL_v1	Td00001aa037629_T001
OG0000007	Td-FL_9056069_6-DRAFT-PanAnd-1.0.aa.fasta	Tripsacum_dactyloides_FL_v1	Td00001aa039012_T001
OG0000007	Td-FL_9056069_6-DRAFT-PanAnd-1.0.aa.fasta	Tripsacum_dactyloides_FL_v1	Td00001aa039675_T001
OG0000007	Td-FL_9056069_6-DRAFT-PanAnd-1.0.aa.fasta	Tripsacum_dactyloides_FL_v1	Td00001aa041427_T001
OG0000007	Td-FL_9056069_6-DRAFT-PanAnd-1.0.aa.fasta	Tripsacum_dactyloides_FL_v1	Td00001aa041495_T001
OG0000007	Td-FL_9056069_6-DRAFT-PanAnd-1.0.aa.fasta	Tripsacum_dactyloides_FL_v1	Td00001aa041975_T001
OG0000008	Ag-CAM1351-DRAFT-PanAnd-1.0.aa.fasta	Andropogon_gerardii	Ag00001aa000967_T002
OG0000008	Ag-CAM1351-DRAFT-PanAnd-1.0.aa.fasta	Andropogon_gerardii	Ag00001aa002546_T001
OG0000008	Ag-CAM1351-DRAFT-PanAnd-1.0.aa.fasta	Andropogon_gerardii	Ag00001aa011352_T001
OG0000008	Ag-CAM1351-DRAFT-PanAnd-1.0.aa.fasta	Andropogon_gerardii	Ag00001aa016324_T001
OG0000008	Ag-CAM1351-DRAFT-PanAnd-1.0.aa.fasta	Andropogon_gerardii	Ag00001aa020946_T001
OG0000008	Ag-CAM1351-DRAFT-PanAnd-1.0.aa.fasta	Andropogon_gerardii	Ag00001aa024930_T001
OG0000008	Ag-CAM1351-DRAFT-PanAnd-1.0.aa.fasta	Andropogon_gerardii	Ag00001aa027220_T001
OG0000008	Ag-CAM1351-DRAFT-PanAnd-1.0.aa.fasta	Andropogon_gerardii	Ag00001aa029111_T001
OG0000008	Ag-CAM1351-DRAFT-PanAnd-1.0.aa.fasta	Andropogon_gerardii	Ag00001aa029132_T001
OG0000008	Ag-CAM1351-DRAFT-PanAnd-1.0.aa.fasta	Andropogon_gerardii	Ag00001aa045683_T004
OG0000008	Ag-CAM1351-DRAFT-PanAnd-1.0.aa.fasta	Andropogon_gerardii	Ag00001aa049426_T001
OG0000008	Ag-CAM1351-DRAFT-PanAnd-1.0.aa.fasta	Andropogon_gerardii	Ag00001aa066563_T001
OG0000008	Ag-CAM1351-DRAFT-PanAnd-1.0.aa.fasta	Andropogon_gerardii	Ag00001aa066922_T001
OG0000008	Ag-CAM1351-DRAFT-PanAnd-1.0.aa.fasta	Andropogon_gerardii	Ag00001aa066984_T001
OG0000008	Ag-CAM1351-DRAFT-PanAnd-1.0.aa.fasta	Andropogon_gerardii	Ag00001aa083201_T001
OG0000008	Ag-CAM1351-DRAFT-PanAnd-1.0.aa.fasta	Andropogon_gerardii	Ag00001aa090899_T001
OG0000008	Ag-CAM1351-DRAFT-PanAnd-1.0.aa.fasta	Andropogon_gerardii	Ag00001aa097303_T002
OG0000008	Ag-CAM1351-DRAFT-PanAnd-1.0.aa.fasta	Andropogon_gerardii	Ag00001aa110902_T001
OG0000008	Ag-CAM1351-DRAFT-PanAnd-1.0.aa.fasta	Andropogon_gerardii	Ag00001aa121818_T001
OG0000008	Ag-CAM1351-DRAFT-PanAnd-1.0.aa.fasta	Andropogon_gerardii	Ag00001aa126984_T001
OG0000008	Ag-CAM1351-DRAFT-PanAnd-1.0.aa.fasta	Andropogon_gerardii	Ag00001aa129730_T001
OG0000008	Ag-CAM1351-DRAFT-PanAnd-1.0.aa.fasta	Andropogon_gerardii	Ag00001aa139426_T001
OG0000008	Ag-CAM1351-DRAFT-PanAnd-1.0.aa.fasta	Andropogon_gerardii	Ag00001aa145874_T001
OG0000008	Ag-CAM1351-DRAFT-PanAnd-1.0.aa.fasta	Andropogon_gerardii	Ag00001aa153432_T001
OG0000008	Msinensis_497_v7.0.aa.fasta	Miscanthus_Giganteus	Misin03G136800.1.v7.1
OG0000008	Msinensis_497_v7.0.aa.fasta	Miscanthus_Giganteus	Misin03G149600.1.v7.1
OG0000008	Msinensis_497_v7.0.aa.fasta	Miscanthus_Giganteus	Misin04G144000.1.v7.1
OG0000008	Msinensis_497_v7.0.aa.fasta	Miscanthus_Giganteus	Misin04G237400.1.v7.1
OG0000008	Msinensis_497_v7.0.aa.fasta	Miscanthus_Giganteus	Misin04G296400.1.v7.1
OG0000008	Msinensis_497_v7.0.aa.fasta	Miscanthus_Giganteus	Misin06G056700.1.v7.1
OG0000008	Msinensis_497_v7.0.aa.fasta	Miscanthus_Giganteus	Misin11G212900.1.v7.1
OG0000008	Msinensis_497_v7.0.aa.fasta	Miscanthus_Giganteus	MisinT046400.1.v7.1
OG0000008	Msinensis_497_v7.0.aa.fasta	Miscanthus_Giganteus	MisinT129500.1.v7.1
OG0000008	Msinensis_497_v7.0.aa.fasta	Miscanthus_Giganteus	MisinT503800.1.v7.1
OG0000008	Pvirgatumvar_WBCHAP1_778_v1.0.aa.fasta	Panicum_virgatum	PvWBCH1.1NG135800.1.v1.1
OG0000008	Pvirgatumvar_WBCHAP1_778_v1.0.aa.fasta	Panicum_virgatum	PvWBCH1.2KG021400.1.v1.1
OG0000008	Pvirgatumvar_WBCHAP1_778_v1.0.aa.fasta	Panicum_virgatum	PvWBCH1.2KG224700.1.v1.1
OG0000008	Pvirgatumvar_WBCHAP1_778_v1.0.aa.fasta	Panicum_virgatum	PvWBCH1.5NG406600.1.v1.1
OG0000008	Pvirgatumvar_WBCHAP1_778_v1.0.aa.fasta	Panicum_virgatum	PvWBCH1.6NG066500.1.v1.1
OG0000008	Pvirgatumvar_WBCHAP1_778_v1.0.aa.fasta	Panicum_virgatum	PvWBCH1.6NG231400.1.v1.1
OG0000008	Pvirgatumvar_WBCHAP1_778_v1.0.aa.fasta	Panicum_virgatum	PvWBCH1.7KG038500.1.v1.1
OG0000008	Pvirgatumvar_WBCHAP1_778_v1.0.aa.fasta	Panicum_virgatum	PvWBCH1.7NG061300.1.v1.1
OG0000008	Pvirgatumvar_WBCHAP1_778_v1.0.aa.fasta	Panicum_virgatum	PvWBCH1.8KG015100.1.v1.1
OG0000008	Pvirgatumvar_WBCHAP1_778_v1.0.aa.fasta	Panicum_virgatum	PvWBCH1.8NG091800.1.v1.1
OG0000008	Pvirgatumvar_WBCHAP1_778_v1.0.aa.fasta	Panicum_virgatum	PvWBCH1.8NG092100.1.v1.1
OG0000008	Pvirgatumvar_WBCHAP1_778_v1.0.aa.fasta	Panicum_virgatum	PvWBCH1.8NG092200.1.v1.1
OG0000008	Pvirgatumvar_WBCHAP1_778_v1.0.aa.fasta	Panicum_virgatum	PvWBCH1.8NG092600.1.v1.1
OG0000008	Pvirgatumvar_WBCHAP1_778_v1.0.aa.fasta	Panicum_virgatum	PvWBCH1.9KG227000.1.v1.1
OG0000008	Pvirgatumvar_WBCHAP1_778_v1.0.aa.fasta	Panicum_virgatum	PvWBCH1.9KG282800.1.v1.1
OG0000008	Td-FL_9056069_6-DRAFT-PanAnd-1.0.aa.fasta	Tripsacum_dactyloides_FL_v1	Td00001aa000460_T001
OG0000008	Td-FL_9056069_6-DRAFT-PanAnd-1.0.aa.fasta	Tripsacum_dactyloides_FL_v1	Td00001aa003386_T001
OG0000008	Td-FL_9056069_6-DRAFT-PanAnd-1.0.aa.fasta	Tripsacum_dactyloides_FL_v1	Td00001aa003452_T001
OG0000008	Td-FL_9056069_6-DRAFT-PanAnd-1.0.aa.fasta	Tripsacum_dactyloides_FL_v1	Td00001aa004047_T001
OG0000008	Td-FL_9056069_6-DRAFT-PanAnd-1.0.aa.fasta	Tripsacum_dactyloides_FL_v1	Td00001aa004097_T001
OG0000008	Td-FL_9056069_6-DRAFT-PanAnd-1.0.aa.fasta	Tripsacum_dactyloides_FL_v1	Td00001aa004685_T001
OG0000008	Td-FL_9056069_6-DRAFT-PanAnd-1.0.aa.fasta	Tripsacum_dactyloides_FL_v1	Td00001aa005863_T001
OG0000008	Td-FL_9056069_6-DRAFT-PanAnd-1.0.aa.fasta	Tripsacum_dactyloides_FL_v1	Td00001aa006233_T001
OG0000008	Td-FL_9056069_6-DRAFT-PanAnd-1.0.aa.fasta	Tripsacum_dactyloides_FL_v1	Td00001aa007241_T001
OG0000008	Td-FL_9056069_6-DRAFT-PanAnd-1.0.aa.fasta	Tripsacum_dactyloides_FL_v1	Td00001aa011546_T001
OG0000008	Td-FL_9056069_6-DRAFT-PanAnd-1.0.aa.fasta	Tripsacum_dactyloides_FL_v1	Td00001aa013777_T001
OG0000008	Td-FL_9056069_6-DRAFT-PanAnd-1.0.aa.fasta	Tripsacum_dactyloides_FL_v1	Td00001aa014884_T001
OG0000008	Td-FL_9056069_6-DRAFT-PanAnd-1.0.aa.fasta	Tripsacum_dactyloides_FL_v1	Td00001aa015869_T001
OG0000008	Td-FL_9056069_6-DRAFT-PanAnd-1.0.aa.fasta	Tripsacum_dactyloides_FL_v1	Td00001aa017265_T001
OG0000008	Td-FL_9056069_6-DRAFT-PanAnd-1.0.aa.fasta	Tripsacum_dactyloides_FL_v1	Td00001aa020776_T002
OG0000008	Td-FL_9056069_6-DRAFT-PanAnd-1.0.aa.fasta	Tripsacum_dactyloides_FL_v1	Td00001aa020860_T001
OG0000008	Td-FL_9056069_6-DRAFT-PanAnd-1.0.aa.fasta	Tripsacum_dactyloides_FL_v1	Td00001aa021525_T001
OG0000008	Td-FL_9056069_6-DRAFT-PanAnd-1.0.aa.fasta	Tripsacum_dactyloides_FL_v1	Td00001aa022256_T001
OG0000008	Td-FL_9056069_6-DRAFT-PanAnd-1.0.aa.fasta	Tripsacum_dactyloides_FL_v1	Td00001aa022325_T001
OG0000008	Td-FL_9056069_6-DRAFT-PanAnd-1.0.aa.fasta	Tripsacum_dactyloides_FL_v1	Td00001aa022564_T001
OG0000008	Td-FL_9056069_6-DRAFT-PanAnd-1.0.aa.fasta	Tripsacum_dactyloides_FL_v1	Td00001aa024449_T001
OG0000008	Td-FL_9056069_6-DRAFT-PanAnd-1.0.aa.fasta	Tripsacum_dactyloides_FL_v1	Td00001aa024501_T001
OG0000008	Td-FL_9056069_6-DRAFT-PanAnd-1.0.aa.fasta	Tripsacum_dactyloides_FL_v1	Td00001aa027190_T001
OG0000008	Td-FL_9056069_6-DRAFT-PanAnd-1.0.aa.fasta	Tripsacum_dactyloides_FL_v1	Td00001aa029297_T001
OG0000008	Td-FL_9056069_6-DRAFT-PanAnd-1.0.aa.fasta	Tripsacum_dactyloides_FL_v1	Td00001aa030263_T001
OG0000008	Td-FL_9056069_6-DRAFT-PanAnd-1.0.aa.fasta	Tripsacum_dactyloides_FL_v1	Td00001aa031288_T001
OG0000008	Td-FL_9056069_6-DRAFT-PanAnd-1.0.aa.fasta	Tripsacum_dactyloides_FL_v1	Td00001aa031375_T001
OG0000008	Td-FL_9056069_6-DRAFT-PanAnd-1.0.aa.fasta	Tripsacum_dactyloides_FL_v1	Td00001aa034321_T001
OG0000008	Td-FL_9056069_6-DRAFT-PanAnd-1.0.aa.fasta	Tripsacum_dactyloides_FL_v1	Td00001aa035352_T005
OG0000008	Td-FL_9056069_6-DRAFT-PanAnd-1.0.aa.fasta	Tripsacum_dactyloides_FL_v1	Td00001aa036279_T001
OG0000008	Td-FL_9056069_6-DRAFT-PanAnd-1.0.aa.fasta	Tripsacum_dactyloides_FL_v1	Td00001aa037887_T001
OG0000008	Td-FL_9056069_6-DRAFT-PanAnd-1.0.aa.fasta	Tripsacum_dactyloides_FL_v1	Td00001aa040665_T001
OG0000008	Td-FL_9056069_6-DRAFT-PanAnd-1.0.aa.fasta	Tripsacum_dactyloides_FL_v1	Td00001aa040823_T001
OG0000008	Td-FL_9056069_6-DRAFT-PanAnd-1.0.aa.fasta	Tripsacum_dactyloides_FL_v1	Td00001aa041642_T001
OG0000008	Td-FL_9056069_6-DRAFT-PanAnd-1.0.aa.fasta	Tripsacum_dactyloides_FL_v1	Td00001aa043053_T001
OG0000009	Td-FL_9056069_6-DRAFT-PanAnd-1.0.aa.fasta	Tripsacum_dactyloides_FL_v1	Td00001aa000773_T001
OG0000009	Td-FL_9056069_6-DRAFT-PanAnd-1.0.aa.fasta	Tripsacum_dactyloides_FL_v1	Td00001aa001052_T001
OG0000009	Td-FL_9056069_6-DRAFT-PanAnd-1.0.aa.fasta	Tripsacum_dactyloides_FL_v1	Td00001aa002838_T001
OG0000009	Td-FL_9056069_6-DRAFT-PanAnd-1.0.aa.fasta	Tripsacum_dactyloides_FL_v1	Td00001aa002943_T001
OG0000009	Td-FL_9056069_6-DRAFT-PanAnd-1.0.aa.fasta	Tripsacum_dactyloides_FL_v1	Td00001aa002944_T001
OG0000009	Td-FL_9056069_6-DRAFT-PanAnd-1.0.aa.fasta	Tripsacum_dactyloides_FL_v1	Td00001aa007250_T001
OG0000009	Td-FL_9056069_6-DRAFT-PanAnd-1.0.aa.fasta	Tripsacum_dactyloides_FL_v1	Td00001aa007959_T001
OG0000009	Td-FL_9056069_6-DRAFT-PanAnd-1.0.aa.fasta	Tripsacum_dactyloides_FL_v1	Td00001aa013350_T001
OG0000009	Td-FL_9056069_6-DRAFT-PanAnd-1.0.aa.fasta	Tripsacum_dactyloides_FL_v1	Td00001aa014841_T001
OG0000009	Td-FL_9056069_6-DRAFT-PanAnd-1.0.aa.fasta	Tripsacum_dactyloides_FL_v1	Td00001aa016848_T001
OG0000009	Td-FL_9056069_6-DRAFT-PanAnd-1.0.aa.fasta	Tripsacum_dactyloides_FL_v1	Td00001aa019471_T001
OG0000009	Td-FL_9056069_6-DRAFT-PanAnd-1.0.aa.fasta	Tripsacum_dactyloides_FL_v1	Td00001aa020812_T001
OG0000009	Td-FL_9056069_6-DRAFT-PanAnd-1.0.aa.fasta	Tripsacum_dactyloides_FL_v1	Td00001aa021688_T001
OG0000009	Td-FL_9056069_6-DRAFT-PanAnd-1.0.aa.fasta	Tripsacum_dactyloides_FL_v1	Td00001aa021963_T001
OG0000009	Td-FL_9056069_6-DRAFT-PanAnd-1.0.aa.fasta	Tripsacum_dactyloides_FL_v1	Td00001aa022943_T001
OG0000009	Td-FL_9056069_6-DRAFT-PanAnd-1.0.aa.fasta	Tripsacum_dactyloides_FL_v1	Td00001aa024599_T001
OG0000009	Td-FL_9056069_6-DRAFT-PanAnd-1.0.aa.fasta	Tripsacum_dactyloides_FL_v1	Td00001aa026481_T001
OG0000009	Td-FL_9056069_6-DRAFT-PanAnd-1.0.aa.fasta	Tripsacum_dactyloides_FL_v1	Td00001aa031111_T001
OG0000009	Td-FL_9056069_6-DRAFT-PanAnd-1.0.aa.fasta	Tripsacum_dactyloides_FL_v1	Td00001aa031760_T001
OG0000009	Td-FL_9056069_6-DRAFT-PanAnd-1.0.aa.fasta	Tripsacum_dactyloides_FL_v1	Td00001aa031898_T001
OG0000009	Td-FL_9056069_6-DRAFT-PanAnd-1.0.aa.fasta	Tripsacum_dactyloides_FL_v1	Td00001aa032105_T001
OG0000009	Td-FL_9056069_6-DRAFT-PanAnd-1.0.aa.fasta	Tripsacum_dactyloides_FL_v1	Td00001aa032527_T001
OG0000009	Td-FL_9056069_6-DRAFT-PanAnd-1.0.aa.fasta	Tripsacum_dactyloides_FL_v1	Td00001aa032528_T001
OG0000009	Td-FL_9056069_6-DRAFT-PanAnd-1.0.aa.fasta	Tripsacum_dactyloides_FL_v1	Td00001aa033161_T001
OG0000009	Td-FL_9056069_6-DRAFT-PanAnd-1.0.aa.fasta	Tripsacum_dactyloides_FL_v1	Td00001aa036631_T001
OG0000009	Td-FL_9056069_6-DRAFT-PanAnd-1.0.aa.fasta	Tripsacum_dactyloides_FL_v1	Td00001aa036658_T001
OG0000009	Td-FL_9056069_6-DRAFT-PanAnd-1.0.aa.fasta	Tripsacum_dactyloides_FL_v1	Td00001aa038324_T001
OG0000009	Td-FL_9056069_6-DRAFT-PanAnd-1.0.aa.fasta	Tripsacum_dactyloides_FL_v1	Td00001aa039347_T001
OG0000009	Td-FL_9056069_6-DRAFT-PanAnd-1.0.aa.fasta	Tripsacum_dactyloides_FL_v1	Td00001aa039541_T001
OG0000009	Td-FL_9056069_6-DRAFT-PanAnd-1.0.aa.fasta	Tripsacum_dactyloides_FL_v1	Td00001aa041435_T001
OG0000009	Td-FL_9056069_6-DRAFT-PanAnd-1.0.aa.fasta	Tripsacum_dactyloides_FL_v1	Td00001aa041497_T001
OG0000009	Td-FL_9056069_6-DRAFT-PanAnd-1.0.aa.fasta	Tripsacum_dactyloides_FL_v1	Td00001aa042910_T001
OG0000009	Td-FL_9056069_6-DRAFT-PanAnd-1.0.aa.fasta	Tripsacum_dactyloides_FL_v1	Td00001aa043169_T001
OG0000009	Td-FL_9056069_6-DRAFT-PanAnd-1.0.aa.fasta	Tripsacum_dactyloides_FL_v1	Td00001aa043284_T001
OG0000010	Td-FL_9056069_6-DRAFT-PanAnd-1.0.aa.fasta	Tripsacum_dactyloides_FL_v1	Td00001aa000090_T001
OG0000010	Td-FL_9056069_6-DRAFT-PanAnd-1.0.aa.fasta	Tripsacum_dactyloides_FL_v1	Td00001aa000361_T001
OG0000010	Td-FL_9056069_6-DRAFT-PanAnd-1.0.aa.fasta	Tripsacum_dactyloides_FL_v1	Td00001aa000763_T001
OG0000010	Td-FL_9056069_6-DRAFT-PanAnd-1.0.aa.fasta	Tripsacum_dactyloides_FL_v1	Td00001aa001083_T001
OG0000010	Td-FL_9056069_6-DRAFT-PanAnd-1.0.aa.fasta	Tripsacum_dactyloides_FL_v1	Td00001aa001644_T001
OG0000010	Td-FL_9056069_6-DRAFT-PanAnd-1.0.aa.fasta	Tripsacum_dactyloides_FL_v1	Td00001aa001924_T001
OG0000010	Td-FL_9056069_6-DRAFT-PanAnd-1.0.aa.fasta	Tripsacum_dactyloides_FL_v1	Td00001aa002664_T001
OG0000010	Td-FL_9056069_6-DRAFT-PanAnd-1.0.aa.fasta	Tripsacum_dactyloides_FL_v1	Td00001aa003483_T001
OG0000010	Td-FL_9056069_6-DRAFT-PanAnd-1.0.aa.fasta	Tripsacum_dactyloides_FL_v1	Td00001aa004414_T001
OG0000010	Td-FL_9056069_6-DRAFT-PanAnd-1.0.aa.fasta	Tripsacum_dactyloides_FL_v1	Td00001aa004941_T001
OG0000010	Td-FL_9056069_6-DRAFT-PanAnd-1.0.aa.fasta	Tripsacum_dactyloides_FL_v1	Td00001aa005133_T001
OG0000010	Td-FL_9056069_6-DRAFT-PanAnd-1.0.aa.fasta	Tripsacum_dactyloides_FL_v1	Td00001aa005339_T001
OG0000010	Td-FL_9056069_6-DRAFT-PanAnd-1.0.aa.fasta	Tripsacum_dactyloides_FL_v1	Td00001aa005576_T001
OG0000010	Td-FL_9056069_6-DRAFT-PanAnd-1.0.aa.fasta	Tripsacum_dactyloides_FL_v1	Td00001aa005762_T001
OG0000010	Td-FL_9056069_6-DRAFT-PanAnd-1.0.aa.fasta	Tripsacum_dactyloides_FL_v1	Td00001aa005978_T001
OG0000010	Td-FL_9056069_6-DRAFT-PanAnd-1.0.aa.fasta	Tripsacum_dactyloides_FL_v1	Td00001aa006011_T001
OG0000010	Td-FL_9056069_6-DRAFT-PanAnd-1.0.aa.fasta	Tripsacum_dactyloides_FL_v1	Td00001aa006202_T001
OG0000010	Td-FL_9056069_6-DRAFT-PanAnd-1.0.aa.fasta	Tripsacum_dactyloides_FL_v1	Td00001aa006902_T001
OG0000010	Td-FL_9056069_6-DRAFT-PanAnd-1.0.aa.fasta	Tripsacum_dactyloides_FL_v1	Td00001aa007515_T001
OG0000010	Td-FL_9056069_6-DRAFT-PanAnd-1.0.aa.fasta	Tripsacum_dactyloides_FL_v1	Td00001aa007904_T001
OG0000010	Td-FL_9056069_6-DRAFT-PanAnd-1.0.aa.fasta	Tripsacum_dactyloides_FL_v1	Td00001aa008388_T001
OG0000010	Td-FL_9056069_6-DRAFT-PanAnd-1.0.aa.fasta	Tripsacum_dactyloides_FL_v1	Td00001aa009258_T001
OG0000010	Td-FL_9056069_6-DRAFT-PanAnd-1.0.aa.fasta	Tripsacum_dactyloides_FL_v1	Td00001aa011860_T001
OG0000010	Td-FL_9056069_6-DRAFT-PanAnd-1.0.aa.fasta	Tripsacum_dactyloides_FL_v1	Td00001aa012968_T001
OG0000010	Td-FL_9056069_6-DRAFT-PanAnd-1.0.aa.fasta	Tripsacum_dactyloides_FL_v1	Td00001aa013116_T001
OG0000010	Td-FL_9056069_6-DRAFT-PanAnd-1.0.aa.fasta	Tripsacum_dactyloides_FL_v1	Td00001aa014130_T001
OG0000010	Td-FL_9056069_6-DRAFT-PanAnd-1.0.aa.fasta	Tripsacum_dactyloides_FL_v1	Td00001aa014855_T001
OG0000010	Td-FL_9056069_6-DRAFT-PanAnd-1.0.aa.fasta	Tripsacum_dactyloides_FL_v1	Td00001aa016817_T001
OG0000010	Td-FL_9056069_6-DRAFT-PanAnd-1.0.aa.fasta	Tripsacum_dactyloides_FL_v1	Td00001aa016886_T001
OG0000010	Td-FL_9056069_6-DRAFT-PanAnd-1.0.aa.fasta	Tripsacum_dactyloides_FL_v1	Td00001aa017115_T001
OG0000010	Td-FL_9056069_6-DRAFT-PanAnd-1.0.aa.fasta	Tripsacum_dactyloides_FL_v1	Td00001aa021297_T001
OG0000010	Td-FL_9056069_6-DRAFT-PanAnd-1.0.aa.fasta	Tripsacum_dactyloides_FL_v1	Td00001aa021521_T001
OG0000010	Td-FL_9056069_6-DRAFT-PanAnd-1.0.aa.fasta	Tripsacum_dactyloides_FL_v1	Td00001aa022869_T001
OG0000010	Td-FL_9056069_6-DRAFT-PanAnd-1.0.aa.fasta	Tripsacum_dactyloides_FL_v1	Td00001aa023471_T001
OG0000010	Td-FL_9056069_6-DRAFT-PanAnd-1.0.aa.fasta	Tripsacum_dactyloides_FL_v1	Td00001aa024396_T001
OG0000010	Td-FL_9056069_6-DRAFT-PanAnd-1.0.aa.fasta	Tripsacum_dactyloides_FL_v1	Td00001aa024665_T001
OG0000010	Td-FL_9056069_6-DRAFT-PanAnd-1.0.aa.fasta	Tripsacum_dactyloides_FL_v1	Td00001aa025428_T001
OG0000010	Td-FL_9056069_6-DRAFT-PanAnd-1.0.aa.fasta	Tripsacum_dactyloides_FL_v1	Td00001aa026444_T001
OG0000010	Td-FL_9056069_6-DRAFT-PanAnd-1.0.aa.fasta	Tripsacum_dactyloides_FL_v1	Td00001aa026496_T001
OG0000010	Td-FL_9056069_6-DRAFT-PanAnd-1.0.aa.fasta	Tripsacum_dactyloides_FL_v1	Td00001aa026805_T001
OG0000010	Td-FL_9056069_6-DRAFT-PanAnd-1.0.aa.fasta	Tripsacum_dactyloides_FL_v1	Td00001aa027025_T001
OG0000010	Td-FL_9056069_6-DRAFT-PanAnd-1.0.aa.fasta	Tripsacum_dactyloides_FL_v1	Td00001aa027800_T001
OG0000010	Td-FL_9056069_6-DRAFT-PanAnd-1.0.aa.fasta	Tripsacum_dactyloides_FL_v1	Td00001aa029002_T001
OG0000010	Td-FL_9056069_6-DRAFT-PanAnd-1.0.aa.fasta	Tripsacum_dactyloides_FL_v1	Td00001aa029282_T001
OG0000010	Td-FL_9056069_6-DRAFT-PanAnd-1.0.aa.fasta	Tripsacum_dactyloides_FL_v1	Td00001aa030260_T001
OG0000010	Td-FL_9056069_6-DRAFT-PanAnd-1.0.aa.fasta	Tripsacum_dactyloides_FL_v1	Td00001aa030896_T001
OG0000010	Td-FL_9056069_6-DRAFT-PanAnd-1.0.aa.fasta	Tripsacum_dactyloides_FL_v1	Td00001aa032104_T001
OG0000010	Td-FL_9056069_6-DRAFT-PanAnd-1.0.aa.fasta	Tripsacum_dactyloides_FL_v1	Td00001aa032612_T001
OG0000010	Td-FL_9056069_6-DRAFT-PanAnd-1.0.aa.fasta	Tripsacum_dactyloides_FL_v1	Td00001aa032642_T001
OG0000010	Td-FL_9056069_6-DRAFT-PanAnd-1.0.aa.fasta	Tripsacum_dactyloides_FL_v1	Td00001aa034178_T001
OG0000010	Td-FL_9056069_6-DRAFT-PanAnd-1.0.aa.fasta	Tripsacum_dactyloides_FL_v1	Td00001aa034577_T001
OG0000010	Td-FL_9056069_6-DRAFT-PanAnd-1.0.aa.fasta	Tripsacum_dactyloides_FL_v1	Td00001aa035515_T001
OG0000010	Td-FL_9056069_6-DRAFT-PanAnd-1.0.aa.fasta	Tripsacum_dactyloides_FL_v1	Td00001aa036073_T001
OG0000010	Td-FL_9056069_6-DRAFT-PanAnd-1.0.aa.fasta	Tripsacum_dactyloides_FL_v1	Td00001aa036922_T001
OG0000010	Td-FL_9056069_6-DRAFT-PanAnd-1.0.aa.fasta	Tripsacum_dactyloides_FL_v1	Td00001aa036995_T001
OG0000010	Td-FL_9056069_6-DRAFT-PanAnd-1.0.aa.fasta	Tripsacum_dactyloides_FL_v1	Td00001aa037518_T001
OG0000010	Td-FL_9056069_6-DRAFT-PanAnd-1.0.aa.fasta	Tripsacum_dactyloides_FL_v1	Td00001aa037682_T001
OG0000010	Td-FL_9056069_6-DRAFT-PanAnd-1.0.aa.fasta	Tripsacum_dactyloides_FL_v1	Td00001aa038065_T001
OG0000010	Td-FL_9056069_6-DRAFT-PanAnd-1.0.aa.fasta	Tripsacum_dactyloides_FL_v1	Td00001aa038287_T001
OG0000010	Td-FL_9056069_6-DRAFT-PanAnd-1.0.aa.fasta	Tripsacum_dactyloides_FL_v1	Td00001aa038288_T001
OG0000010	Td-FL_9056069_6-DRAFT-PanAnd-1.0.aa.fasta	Tripsacum_dactyloides_FL_v1	Td00001aa039278_T001
OG0000010	Td-FL_9056069_6-DRAFT-PanAnd-1.0.aa.fasta	Tripsacum_dactyloides_FL_v1	Td00001aa041203_T001
OG0000010	Td-FL_9056069_6-DRAFT-PanAnd-1.0.aa.fasta	Tripsacum_dactyloides_FL_v1	Td00001aa042540_T001
OG0000010	Td-FL_9056069_6-DRAFT-PanAnd-1.0.aa.fasta	Tripsacum_dactyloides_FL_v1	Td00001aa042598_T001
OG0000010	Td-FL_9056069_6-DRAFT-PanAnd-1.0.aa.fasta	Tripsacum_dactyloides_FL_v1	Td00001aa042599_T001
OG0000010	Td-FL_9056069_6-DRAFT-PanAnd-1.0.aa.fasta	Tripsacum_dactyloides_FL_v1	Td00001aa042632_T001
OG0000010	Td-FL_9056069_6-DRAFT-PanAnd-1.0.aa.fasta	Tripsacum_dactyloides_FL_v1	Td00001aa043241_T001
OG0000010	Td-FL_9056069_6-DRAFT-PanAnd-1.0.aa.fasta	Tripsacum_dactyloides_FL_v1	Td00001aa043253_T001
OG0000011	Ag-CAM1351-DRAFT-PanAnd-1.0.aa.fasta	Andropogon_gerardii	Ag00001aa020314_T001
OG0000011	Ag-CAM1351-DRAFT-PanAnd-1.0.aa.fasta	Andropogon_gerardii	Ag00001aa063738_T001
OG0000011	Ag-CAM1351-DRAFT-PanAnd-1.0.aa.fasta	Andropogon_gerardii	Ag00001aa066677_T001
OG0000011	Ag-CAM1351-DRAFT-PanAnd-1.0.aa.fasta	Andropogon_gerardii	Ag00001aa066811_T001
OG0000011	Ag-CAM1351-DRAFT-PanAnd-1.0.aa.fasta	Andropogon_gerardii	Ag00001aa068293_T001
OG0000011	Ag-CAM1351-DRAFT-PanAnd-1.0.aa.fasta	Andropogon_gerardii	Ag00001aa100399_T001
OG0000011	Ag-CAM1351-DRAFT-PanAnd-1.0.aa.fasta	Andropogon_gerardii	Ag00001aa108506_T001
OG0000011	Ag-CAM1351-DRAFT-PanAnd-1.0.aa.fasta	Andropogon_gerardii	Ag00001aa122541_T001
OG0000011	Ag-CAM1351-DRAFT-PanAnd-1.0.aa.fasta	Andropogon_gerardii	Ag00001aa138076_T001
OG0000011	Ag-CAM1351-DRAFT-PanAnd-1.0.aa.fasta	Andropogon_gerardii	Ag00001aa142219_T001
OG0000011	Ag-CAM1351-DRAFT-PanAnd-1.0.aa.fasta	Andropogon_gerardii	Ag00001aa154768_T001
OG0000011	Pvirgatumvar_WBCHAP1_778_v1.0.aa.fasta	Panicum_virgatum	PvWBCH1.6KG056100.1.v1.1
OG0000011	Sn-CAM1369-DRAFT-PanAnd-1.0.aa.fasta	Sorghastrum_nutans	Sn00001aa017240_T001
OG0000011	Sn-CAM1369-DRAFT-PanAnd-1.0.aa.fasta	Sorghastrum_nutans	Sn00001aa025222_T001
OG0000011	Sn-CAM1369-DRAFT-PanAnd-1.0.aa.fasta	Sorghastrum_nutans	Sn00001aa026465_T001
OG0000011	Sn-CAM1369-DRAFT-PanAnd-1.0.aa.fasta	Sorghastrum_nutans	Sn00001aa033621_T001
OG0000011	Sn-CAM1369-DRAFT-PanAnd-1.0.aa.fasta	Sorghastrum_nutans	Sn00001aa034220_T001
OG0000011	Sn-CAM1369-DRAFT-PanAnd-1.0.aa.fasta	Sorghastrum_nutans	Sn00001aa035147_T001
OG0000011	Sn-CAM1369-DRAFT-PanAnd-1.0.aa.fasta	Sorghastrum_nutans	Sn00001aa036475_T001
OG0000011	Sn-CAM1369-DRAFT-PanAnd-1.0.aa.fasta	Sorghastrum_nutans	Sn00001aa044580_T001
OG0000011	Sn-CAM1369-DRAFT-PanAnd-1.0.aa.fasta	Sorghastrum_nutans	Sn00001aa048454_T001
OG0000011	Sn-CAM1369-DRAFT-PanAnd-1.0.aa.fasta	Sorghastrum_nutans	Sn00001aa059269_T001
OG0000011	Sn-CAM1369-DRAFT-PanAnd-1.0.aa.fasta	Sorghastrum_nutans	Sn00001aa062242_T001
OG0000011	Sn-CAM1369-DRAFT-PanAnd-1.0.aa.fasta	Sorghastrum_nutans	Sn00001aa062627_T001
OG0000011	Sn-CAM1369-DRAFT-PanAnd-1.0.aa.fasta	Sorghastrum_nutans	Sn00001aa062742_T001
OG0000011	Sn-CAM1369-DRAFT-PanAnd-1.0.aa.fasta	Sorghastrum_nutans	Sn00001aa065490_T001
OG0000011	Sn-CAM1369-DRAFT-PanAnd-1.0.aa.fasta	Sorghastrum_nutans	Sn00001aa083469_T001
OG0000011	Sn-CAM1369-DRAFT-PanAnd-1.0.aa.fasta	Sorghastrum_nutans	Sn00001aa085233_T001
OG0000011	Sn-CAM1369-DRAFT-PanAnd-1.0.aa.fasta	Sorghastrum_nutans	Sn00001aa092568_T001
OG0000011	Td-FL_9056069_6-DRAFT-PanAnd-1.0.aa.fasta	Tripsacum_dactyloides_FL_v1	Td00001aa002009_T001
OG0000011	Td-FL_9056069_6-DRAFT-PanAnd-1.0.aa.fasta	Tripsacum_dactyloides_FL_v1	Td00001aa002077_T001
OG0000011	Td-FL_9056069_6-DRAFT-PanAnd-1.0.aa.fasta	Tripsacum_dactyloides_FL_v1	Td00001aa002111_T001
OG0000011	Td-FL_9056069_6-DRAFT-PanAnd-1.0.aa.fasta	Tripsacum_dactyloides_FL_v1	Td00001aa002187_T001
OG0000011	Td-FL_9056069_6-DRAFT-PanAnd-1.0.aa.fasta	Tripsacum_dactyloides_FL_v1	Td00001aa003703_T002
OG0000011	Td-FL_9056069_6-DRAFT-PanAnd-1.0.aa.fasta	Tripsacum_dactyloides_FL_v1	Td00001aa005168_T001
OG0000011	Td-FL_9056069_6-DRAFT-PanAnd-1.0.aa.fasta	Tripsacum_dactyloides_FL_v1	Td00001aa005291_T001
OG0000011	Td-FL_9056069_6-DRAFT-PanAnd-1.0.aa.fasta	Tripsacum_dactyloides_FL_v1	Td00001aa005920_T001
OG0000011	Td-FL_9056069_6-DRAFT-PanAnd-1.0.aa.fasta	Tripsacum_dactyloides_FL_v1	Td00001aa007500_T001
OG0000011	Td-FL_9056069_6-DRAFT-PanAnd-1.0.aa.fasta	Tripsacum_dactyloides_FL_v1	Td00001aa008529_T001
OG0000011	Td-FL_9056069_6-DRAFT-PanAnd-1.0.aa.fasta	Tripsacum_dactyloides_FL_v1	Td00001aa010231_T001
OG0000011	Td-FL_9056069_6-DRAFT-PanAnd-1.0.aa.fasta	Tripsacum_dactyloides_FL_v1	Td00001aa013105_T001
OG0000011	Td-FL_9056069_6-DRAFT-PanAnd-1.0.aa.fasta	Tripsacum_dactyloides_FL_v1	Td00001aa015674_T001
OG0000011	Td-FL_9056069_6-DRAFT-PanAnd-1.0.aa.fasta	Tripsacum_dactyloides_FL_v1	Td00001aa015808_T001
OG0000011	Td-FL_9056069_6-DRAFT-PanAnd-1.0.aa.fasta	Tripsacum_dactyloides_FL_v1	Td00001aa015809_T001
OG0000011	Td-FL_9056069_6-DRAFT-PanAnd-1.0.aa.fasta	Tripsacum_dactyloides_FL_v1	Td00001aa016515_T001
OG0000011	Td-FL_9056069_6-DRAFT-PanAnd-1.0.aa.fasta	Tripsacum_dactyloides_FL_v1	Td00001aa019032_T001
OG0000011	Td-FL_9056069_6-DRAFT-PanAnd-1.0.aa.fasta	Tripsacum_dactyloides_FL_v1	Td00001aa021131_T001
OG0000011	Td-FL_9056069_6-DRAFT-PanAnd-1.0.aa.fasta	Tripsacum_dactyloides_FL_v1	Td00001aa023797_T001
OG0000011	Td-FL_9056069_6-DRAFT-PanAnd-1.0.aa.fasta	Tripsacum_dactyloides_FL_v1	Td00001aa024692_T001
OG0000011	Td-FL_9056069_6-DRAFT-PanAnd-1.0.aa.fasta	Tripsacum_dactyloides_FL_v1	Td00001aa025489_T001
OG0000011	Td-FL_9056069_6-DRAFT-PanAnd-1.0.aa.fasta	Tripsacum_dactyloides_FL_v1	Td00001aa026484_T001
OG0000011	Td-FL_9056069_6-DRAFT-PanAnd-1.0.aa.fasta	Tripsacum_dactyloides_FL_v1	Td00001aa026814_T001
OG0000011	Td-FL_9056069_6-DRAFT-PanAnd-1.0.aa.fasta	Tripsacum_dactyloides_FL_v1	Td00001aa029723_T001
OG0000011	Td-FL_9056069_6-DRAFT-PanAnd-1.0.aa.fasta	Tripsacum_dactyloides_FL_v1	Td00001aa029900_T001
OG0000011	Td-FL_9056069_6-DRAFT-PanAnd-1.0.aa.fasta	Tripsacum_dactyloides_FL_v1	Td00001aa030599_T001
OG0000011	Td-FL_9056069_6-DRAFT-PanAnd-1.0.aa.fasta	Tripsacum_dactyloides_FL_v1	Td00001aa031834_T001
OG0000011	Td-FL_9056069_6-DRAFT-PanAnd-1.0.aa.fasta	Tripsacum_dactyloides_FL_v1	Td00001aa031875_T001
OG0000011	Td-FL_9056069_6-DRAFT-PanAnd-1.0.aa.fasta	Tripsacum_dactyloides_FL_v1	Td00001aa031993_T001
OG0000011	Td-FL_9056069_6-DRAFT-PanAnd-1.0.aa.fasta	Tripsacum_dactyloides_FL_v1	Td00001aa033065_T001
OG0000011	Td-FL_9056069_6-DRAFT-PanAnd-1.0.aa.fasta	Tripsacum_dactyloides_FL_v1	Td00001aa035297_T001
OG0000011	Td-FL_9056069_6-DRAFT-PanAnd-1.0.aa.fasta	Tripsacum_dactyloides_FL_v1	Td00001aa035623_T001
OG0000011	Td-FL_9056069_6-DRAFT-PanAnd-1.0.aa.fasta	Tripsacum_dactyloides_FL_v1	Td00001aa036199_T001
OG0000011	Td-FL_9056069_6-DRAFT-PanAnd-1.0.aa.fasta	Tripsacum_dactyloides_FL_v1	Td00001aa040365_T001
OG0000011	Td-FL_9056069_6-DRAFT-PanAnd-1.0.aa.fasta	Tripsacum_dactyloides_FL_v1	Td00001aa041593_T001
OG0000011	Td-FL_9056069_6-DRAFT-PanAnd-1.0.aa.fasta	Tripsacum_dactyloides_FL_v1	Td00001aa042056_T001
OG0000011	Td-FL_9056069_6-DRAFT-PanAnd-1.0.aa.fasta	Tripsacum_dactyloides_FL_v1	Td00001aa042647_T001
OG0000011	Td-FL_9056069_6-DRAFT-PanAnd-1.0.aa.fasta	Tripsacum_dactyloides_FL_v1	Td00001aa043214_T001
OG0000011	Td-FL_9056069_6-DRAFT-PanAnd-1.0.aa.fasta	Tripsacum_dactyloides_FL_v1	Td00001aa043405_T001
OG0000012	Ag-CAM1351-DRAFT-PanAnd-1.0.aa.fasta	Andropogon_gerardii	Ag00001aa027649_T002
OG0000012	Ag-CAM1351-DRAFT-PanAnd-1.0.aa.fasta	Andropogon_gerardii	Ag00001aa039710_T001
OG0000012	Ag-CAM1351-DRAFT-PanAnd-1.0.aa.fasta	Andropogon_gerardii	Ag00001aa068891_T001
OG0000012	Ag-CAM1351-DRAFT-PanAnd-1.0.aa.fasta	Andropogon_gerardii	Ag00001aa070037_T001
OG0000012	Ag-CAM1351-DRAFT-PanAnd-1.0.aa.fasta	Andropogon_gerardii	Ag00001aa074187_T001
OG0000012	Ag-CAM1351-DRAFT-PanAnd-1.0.aa.fasta	Andropogon_gerardii	Ag00001aa099401_T001
OG0000012	Ag-CAM1351-DRAFT-PanAnd-1.0.aa.fasta	Andropogon_gerardii	Ag00001aa122617_T002
OG0000012	Ag-CAM1351-DRAFT-PanAnd-1.0.aa.fasta	Andropogon_gerardii	Ag00001aa129298_T001
OG0000012	Pvirgatumvar_WBCHAP1_778_v1.0.aa.fasta	Panicum_virgatum	PvWBCH1.3NG073800.1.v1.1
OG0000012	Sn-CAM1369-DRAFT-PanAnd-1.0.aa.fasta	Sorghastrum_nutans	Sn00001aa004606_T002
OG0000012	Sn-CAM1369-DRAFT-PanAnd-1.0.aa.fasta	Sorghastrum_nutans	Sn00001aa005175_T001
OG0000012	Sn-CAM1369-DRAFT-PanAnd-1.0.aa.fasta	Sorghastrum_nutans	Sn00001aa023935_T001
OG0000012	Sn-CAM1369-DRAFT-PanAnd-1.0.aa.fasta	Sorghastrum_nutans	Sn00001aa083836_T001
OG0000012	Ag-CAM1351-DRAFT-PanAnd-1.0.aa.fasta	Andropogon_gerardii	Ag00001aa026673_T001
OG0000012	Ag-CAM1351-DRAFT-PanAnd-1.0.aa.fasta	Andropogon_gerardii	Ag00001aa028534_T001
OG0000012	Ag-CAM1351-DRAFT-PanAnd-1.0.aa.fasta	Andropogon_gerardii	Ag00001aa031845_T002
OG0000012	Ag-CAM1351-DRAFT-PanAnd-1.0.aa.fasta	Andropogon_gerardii	Ag00001aa038631_T002
OG0000012	Ag-CAM1351-DRAFT-PanAnd-1.0.aa.fasta	Andropogon_gerardii	Ag00001aa040622_T001
OG0000012	Ag-CAM1351-DRAFT-PanAnd-1.0.aa.fasta	Andropogon_gerardii	Ag00001aa041482_T001
OG0000012	Ag-CAM1351-DRAFT-PanAnd-1.0.aa.fasta	Andropogon_gerardii	Ag00001aa045477_T001
OG0000012	Ag-CAM1351-DRAFT-PanAnd-1.0.aa.fasta	Andropogon_gerardii	Ag00001aa046989_T002
OG0000012	Ag-CAM1351-DRAFT-PanAnd-1.0.aa.fasta	Andropogon_gerardii	Ag00001aa064345_T001
OG0000012	Ag-CAM1351-DRAFT-PanAnd-1.0.aa.fasta	Andropogon_gerardii	Ag00001aa070922_T001
OG0000012	Ag-CAM1351-DRAFT-PanAnd-1.0.aa.fasta	Andropogon_gerardii	Ag00001aa104296_T001
OG0000012	Ag-CAM1351-DRAFT-PanAnd-1.0.aa.fasta	Andropogon_gerardii	Ag00001aa106526_T001
OG0000012	Ag-CAM1351-DRAFT-PanAnd-1.0.aa.fasta	Andropogon_gerardii	Ag00001aa112605_T002
OG0000012	Ag-CAM1351-DRAFT-PanAnd-1.0.aa.fasta	Andropogon_gerardii	Ag00001aa119958_T001
OG0000012	Ag-CAM1351-DRAFT-PanAnd-1.0.aa.fasta	Andropogon_gerardii	Ag00001aa121137_T001
OG0000012	Ag-CAM1351-DRAFT-PanAnd-1.0.aa.fasta	Andropogon_gerardii	Ag00001aa122619_T001
OG0000012	Ag-CAM1351-DRAFT-PanAnd-1.0.aa.fasta	Andropogon_gerardii	Ag00001aa127955_T001
OG0000012	Ag-CAM1351-DRAFT-PanAnd-1.0.aa.fasta	Andropogon_gerardii	Ag00001aa127957_T001
OG0000012	Ag-CAM1351-DRAFT-PanAnd-1.0.aa.fasta	Andropogon_gerardii	Ag00001aa128873_T001
OG0000012	Ag-CAM1351-DRAFT-PanAnd-1.0.aa.fasta	Andropogon_gerardii	Ag00001aa128875_T001
OG0000012	Ag-CAM1351-DRAFT-PanAnd-1.0.aa.fasta	Andropogon_gerardii	Ag00001aa134654_T001
OG0000012	Ag-CAM1351-DRAFT-PanAnd-1.0.aa.fasta	Andropogon_gerardii	Ag00001aa146176_T001
OG0000012	Ag-CAM1351-DRAFT-PanAnd-1.0.aa.fasta	Andropogon_gerardii	Ag00001aa148974_T001
OG0000012	Ag-CAM1351-DRAFT-PanAnd-1.0.aa.fasta	Andropogon_gerardii	Ag00001aa150895_T002
OG0000012	Ag-CAM1351-DRAFT-PanAnd-1.0.aa.fasta	Andropogon_gerardii	Ag00001aa152106_T001
OG0000012	Msinensis_497_v7.0.aa.fasta	Miscanthus_Giganteus	Misin01G015600.1.v7.1
OG0000012	Msinensis_497_v7.0.aa.fasta	Miscanthus_Giganteus	Misin01G103000.1.v7.1
OG0000012	Msinensis_497_v7.0.aa.fasta	Miscanthus_Giganteus	Misin01G180500.1.v7.1
OG0000012	Msinensis_497_v7.0.aa.fasta	Miscanthus_Giganteus	Misin02G007100.1.v7.1
OG0000012	Msinensis_497_v7.0.aa.fasta	Miscanthus_Giganteus	Misin02G175900.1.v7.1
OG0000012	Msinensis_497_v7.0.aa.fasta	Miscanthus_Giganteus	Misin05G325400.1.v7.1
OG0000012	Msinensis_497_v7.0.aa.fasta	Miscanthus_Giganteus	Misin06G324400.1.v7.1
OG0000012	Msinensis_497_v7.0.aa.fasta	Miscanthus_Giganteus	Misin09G031800.1.v7.1
OG0000012	Msinensis_497_v7.0.aa.fasta	Miscanthus_Giganteus	Misin11G270800.1.v7.1
OG0000012	Msinensis_497_v7.0.aa.fasta	Miscanthus_Giganteus	Misin14G052500.1.v7.1
OG0000012	Msinensis_497_v7.0.aa.fasta	Miscanthus_Giganteus	Misin15G070800.1.v7.1
OG0000012	Msinensis_497_v7.0.aa.fasta	Miscanthus_Giganteus	Misin16G156900.1.v7.1
OG0000012	Msinensis_497_v7.0.aa.fasta	Miscanthus_Giganteus	Misin17G008500.1.v7.1
OG0000012	Msinensis_497_v7.0.aa.fasta	Miscanthus_Giganteus	Misin17G008700.1.v7.1
OG0000012	Msinensis_497_v7.0.aa.fasta	Miscanthus_Giganteus	Misin17G156400.1.v7.1
OG0000012	Msinensis_497_v7.0.aa.fasta	Miscanthus_Giganteus	MisinT078100.1.v7.1
OG0000012	Msinensis_497_v7.0.aa.fasta	Miscanthus_Giganteus	MisinT304600.1.v7.1
OG0000012	Pvirgatumvar_WBCHAP1_778_v1.0.aa.fasta	Panicum_virgatum	PvWBCH1.3KG035000.1.v1.1
OG0000012	Pvirgatumvar_WBCHAP1_778_v1.0.aa.fasta	Panicum_virgatum	PvWBCH1.3KG079100.1.v1.1
OG0000012	Pvirgatumvar_WBCHAP1_778_v1.0.aa.fasta	Panicum_virgatum	PvWBCH1.3KG241300.1.v1.1
OG0000012	Pvirgatumvar_WBCHAP1_778_v1.0.aa.fasta	Panicum_virgatum	PvWBCH1.3NG032500.1.v1.1
OG0000012	Pvirgatumvar_WBCHAP1_778_v1.0.aa.fasta	Panicum_virgatum	PvWBCH1.3NG231400.1.v1.1
OG0000012	Pvirgatumvar_WBCHAP1_778_v1.0.aa.fasta	Panicum_virgatum	PvWBCH1.5KG380500.1.v1.1
OG0000012	Pvirgatumvar_WBCHAP1_778_v1.0.aa.fasta	Panicum_virgatum	PvWBCH1.5KG445100.1.v1.1
OG0000012	Pvirgatumvar_WBCHAP1_778_v1.0.aa.fasta	Panicum_virgatum	PvWBCH1.5NG366600.1.v1.1
OG0000012	Pvirgatumvar_WBCHAP1_778_v1.0.aa.fasta	Panicum_virgatum	PvWBCH1.5NG429000.1.v1.1
OG0000012	Pvirgatumvar_WBCHAP1_778_v1.0.aa.fasta	Panicum_virgatum	PvWBCH1.8NG032900.1.v1.1
OG0000012	Pvirgatumvar_WBCHAP1_778_v1.0.aa.fasta	Panicum_virgatum	PvWBCH1.9KG101300.1.v1.1
OG0000012	Pvirgatumvar_WBCHAP1_778_v1.0.aa.fasta	Panicum_virgatum	PvWBCH1.9KG181900.1.v1.1
OG0000012	Pvirgatumvar_WBCHAP1_778_v1.0.aa.fasta	Panicum_virgatum	PvWBCH1.9NG101000.1.v1.1
OG0000012	Pvirgatumvar_WBCHAP1_778_v1.0.aa.fasta	Panicum_virgatum	PvWBCH1.9NG178900.1.v1.1
OG0000012	Sn-CAM1369-DRAFT-PanAnd-1.0.aa.fasta	Sorghastrum_nutans	Sn00001aa046993_T001
OG0000012	Sn-CAM1369-DRAFT-PanAnd-1.0.aa.fasta	Sorghastrum_nutans	Sn00001aa057704_T001
OG0000012	Sn-CAM1369-DRAFT-PanAnd-1.0.aa.fasta	Sorghastrum_nutans	Sn00001aa057707_T002
OG0000012	Sn-CAM1369-DRAFT-PanAnd-1.0.aa.fasta	Sorghastrum_nutans	Sn00001aa060026_T001
OG0000012	Sn-CAM1369-DRAFT-PanAnd-1.0.aa.fasta	Sorghastrum_nutans	Sn00001aa064158_T002
OG0000012	Sn-CAM1369-DRAFT-PanAnd-1.0.aa.fasta	Sorghastrum_nutans	Sn00001aa077507_T001
OG0000012	Sn-CAM1369-DRAFT-PanAnd-1.0.aa.fasta	Sorghastrum_nutans	Sn00001aa089378_T002
OG0000012	Sn-CAM1369-DRAFT-PanAnd-1.0.aa.fasta	Sorghastrum_nutans	Sn00001aa090043_T001
OG0000012	Sn-CAM1369-DRAFT-PanAnd-1.0.aa.fasta	Sorghastrum_nutans	Sn00001aa098632_T001
OG0000012	Sn-CAM1369-DRAFT-PanAnd-1.0.aa.fasta	Sorghastrum_nutans	Sn00001aa099937_T002
OG0000012	Td-FL_9056069_6-DRAFT-PanAnd-1.0.aa.fasta	Tripsacum_dactyloides_FL_v1	Td00001aa024101_T001
OG0000012	Td-FL_9056069_6-DRAFT-PanAnd-1.0.aa.fasta	Tripsacum_dactyloides_FL_v1	Td00001aa025521_T001
OG0000012	Td-FL_9056069_6-DRAFT-PanAnd-1.0.aa.fasta	Tripsacum_dactyloides_FL_v1	Td00001aa026972_T001
OG0000012	Td-FL_9056069_6-DRAFT-PanAnd-1.0.aa.fasta	Tripsacum_dactyloides_FL_v1	Td00001aa027392_T001
OG0000012	Td-FL_9056069_6-DRAFT-PanAnd-1.0.aa.fasta	Tripsacum_dactyloides_FL_v1	Td00001aa030174_T001
OG0000012	Td-FL_9056069_6-DRAFT-PanAnd-1.0.aa.fasta	Tripsacum_dactyloides_FL_v1	Td00001aa030175_T001
OG0000012	Td-FL_9056069_6-DRAFT-PanAnd-1.0.aa.fasta	Tripsacum_dactyloides_FL_v1	Td00001aa030930_T001
OG0000012	Td-FL_9056069_6-DRAFT-PanAnd-1.0.aa.fasta	Tripsacum_dactyloides_FL_v1	Td00001aa039642_T001
OG0000013	Ag-CAM1351-DRAFT-PanAnd-1.0.aa.fasta	Andropogon_gerardii	Ag00001aa094004_T001
OG0000013	Pvirgatumvar_WBCHAP1_778_v1.0.aa.fasta	Panicum_virgatum	PvWBCH1.8KG175600.1.v1.1
OG0000013	Sn-CAM1369-DRAFT-PanAnd-1.0.aa.fasta	Sorghastrum_nutans	Sn00001aa049806_T001
OG0000013	Sn-CAM1369-DRAFT-PanAnd-1.0.aa.fasta	Sorghastrum_nutans	Sn00001aa049808_T001
OG0000013	Sn-CAM1369-DRAFT-PanAnd-1.0.aa.fasta	Sorghastrum_nutans	Sn00001aa061105_T001
OG0000013	Ag-CAM1351-DRAFT-PanAnd-1.0.aa.fasta	Andropogon_gerardii	Ag00001aa093996_T001
OG0000013	Ag-CAM1351-DRAFT-PanAnd-1.0.aa.fasta	Andropogon_gerardii	Ag00001aa093999_T001
OG0000013	Ag-CAM1351-DRAFT-PanAnd-1.0.aa.fasta	Andropogon_gerardii	Ag00001aa094000_T001
OG0000013	Ag-CAM1351-DRAFT-PanAnd-1.0.aa.fasta	Andropogon_gerardii	Ag00001aa094001_T001
OG0000013	Ag-CAM1351-DRAFT-PanAnd-1.0.aa.fasta	Andropogon_gerardii	Ag00001aa094002_T001
OG0000013	Ag-CAM1351-DRAFT-PanAnd-1.0.aa.fasta	Andropogon_gerardii	Ag00001aa094003_T001
OG0000013	Ag-CAM1351-DRAFT-PanAnd-1.0.aa.fasta	Andropogon_gerardii	Ag00001aa109332_T001
OG0000013	Ag-CAM1351-DRAFT-PanAnd-1.0.aa.fasta	Andropogon_gerardii	Ag00001aa109338_T001
OG0000013	Ag-CAM1351-DRAFT-PanAnd-1.0.aa.fasta	Andropogon_gerardii	Ag00001aa109343_T001
OG0000013	Ag-CAM1351-DRAFT-PanAnd-1.0.aa.fasta	Andropogon_gerardii	Ag00001aa109346_T001
OG0000013	Ag-CAM1351-DRAFT-PanAnd-1.0.aa.fasta	Andropogon_gerardii	Ag00001aa117279_T001
OG0000013	Ag-CAM1351-DRAFT-PanAnd-1.0.aa.fasta	Andropogon_gerardii	Ag00001aa117372_T001
OG0000013	Msinensis_497_v7.0.aa.fasta	Miscanthus_Giganteus	Misin07G125800.1.v7.1
OG0000013	Msinensis_497_v7.0.aa.fasta	Miscanthus_Giganteus	Misin07G488800.1.v7.1
OG0000013	Msinensis_497_v7.0.aa.fasta	Miscanthus_Giganteus	Misin13G046800.1.v7.1
OG0000013	Msinensis_497_v7.0.aa.fasta	Miscanthus_Giganteus	Misin13G047100.1.v7.1
OG0000013	Msinensis_497_v7.0.aa.fasta	Miscanthus_Giganteus	Misin13G047300.1.v7.1
OG0000013	Msinensis_497_v7.0.aa.fasta	Miscanthus_Giganteus	Misin13G047400.1.v7.1
OG0000013	Pvirgatumvar_WBCHAP1_778_v1.0.aa.fasta	Panicum_virgatum	PvWBCH1.6KG067100.1.v1.1
OG0000013	Pvirgatumvar_WBCHAP1_778_v1.0.aa.fasta	Panicum_virgatum	PvWBCH1.6KG068300.1.v1.1
OG0000013	Pvirgatumvar_WBCHAP1_778_v1.0.aa.fasta	Panicum_virgatum	PvWBCH1.6NG062300.1.v1.1
OG0000013	Pvirgatumvar_WBCHAP1_778_v1.0.aa.fasta	Panicum_virgatum	PvWBCH1.6NG062400.1.v1.1
OG0000013	Pvirgatumvar_WBCHAP1_778_v1.0.aa.fasta	Panicum_virgatum	PvWBCH1.6NG062800.1.v1.1
OG0000013	Pvirgatumvar_WBCHAP1_778_v1.0.aa.fasta	Panicum_virgatum	PvWBCH1.6NG063000.1.v1.1
OG0000013	Pvirgatumvar_WBCHAP1_778_v1.0.aa.fasta	Panicum_virgatum	PvWBCH1.6NG063100.1.v1.1
OG0000013	Pvirgatumvar_WBCHAP1_778_v1.0.aa.fasta	Panicum_virgatum	PvWBCH1.8KG175700.1.v1.1
OG0000013	Pvirgatumvar_WBCHAP1_778_v1.0.aa.fasta	Panicum_virgatum	PvWBCH1.8KG175800.1.v1.1
OG0000013	Pvirgatumvar_WBCHAP1_778_v1.0.aa.fasta	Panicum_virgatum	PvWBCH1.8KG175900.1.v1.1
OG0000013	Sn-CAM1369-DRAFT-PanAnd-1.0.aa.fasta	Sorghastrum_nutans	Sn00001aa049803_T001
OG0000013	Sn-CAM1369-DRAFT-PanAnd-1.0.aa.fasta	Sorghastrum_nutans	Sn00001aa049804_T001
OG0000013	Sn-CAM1369-DRAFT-PanAnd-1.0.aa.fasta	Sorghastrum_nutans	Sn00001aa049807_T001
OG0000013	Sn-CAM1369-DRAFT-PanAnd-1.0.aa.fasta	Sorghastrum_nutans	Sn00001aa049811_T001
OG0000013	Sn-CAM1369-DRAFT-PanAnd-1.0.aa.fasta	Sorghastrum_nutans	Sn00001aa049812_T001
OG0000013	Sn-CAM1369-DRAFT-PanAnd-1.0.aa.fasta	Sorghastrum_nutans	Sn00001aa049813_T001
OG0000013	Sn-CAM1369-DRAFT-PanAnd-1.0.aa.fasta	Sorghastrum_nutans	Sn00001aa049814_T001
OG0000013	Sn-CAM1369-DRAFT-PanAnd-1.0.aa.fasta	Sorghastrum_nutans	Sn00001aa071482_T001
OG0000013	Sn-CAM1369-DRAFT-PanAnd-1.0.aa.fasta	Sorghastrum_nutans	Sn00001aa071483_T001
OG0000013	Sn-CAM1369-DRAFT-PanAnd-1.0.aa.fasta	Sorghastrum_nutans	Sn00001aa071484_T001
OG0000013	Sn-CAM1369-DRAFT-PanAnd-1.0.aa.fasta	Sorghastrum_nutans	Sn00001aa071485_T001
OG0000013	Sn-CAM1369-DRAFT-PanAnd-1.0.aa.fasta	Sorghastrum_nutans	Sn00001aa071486_T001
OG0000013	Sn-CAM1369-DRAFT-PanAnd-1.0.aa.fasta	Sorghastrum_nutans	Sn00001aa071487_T001
OG0000013	Sn-CAM1369-DRAFT-PanAnd-1.0.aa.fasta	Sorghastrum_nutans	Sn00001aa071489_T001
OG0000013	Sn-CAM1369-DRAFT-PanAnd-1.0.aa.fasta	Sorghastrum_nutans	Sn00001aa071497_T001
OG0000013	Sn-CAM1369-DRAFT-PanAnd-1.0.aa.fasta	Sorghastrum_nutans	Sn00001aa071498_T001
OG0000013	Sn-CAM1369-DRAFT-PanAnd-1.0.aa.fasta	Sorghastrum_nutans	Sn00001aa095230_T001
OG0000013	Sn-CAM1369-DRAFT-PanAnd-1.0.aa.fasta	Sorghastrum_nutans	Sn00001aa095231_T001
OG0000013	Td-FL_9056069_6-DRAFT-PanAnd-1.0.aa.fasta	Tripsacum_dactyloides_FL_v1	Td00001aa032378_T001
OG0000013	Td-FL_9056069_6-DRAFT-PanAnd-1.0.aa.fasta	Tripsacum_dactyloides_FL_v1	Td00001aa032380_T001
OG0000013	Td-FL_9056069_6-DRAFT-PanAnd-1.0.aa.fasta	Tripsacum_dactyloides_FL_v1	Td00001aa032381_T001
OG0000013	Td-FL_9056069_6-DRAFT-PanAnd-1.0.aa.fasta	Tripsacum_dactyloides_FL_v1	Td00001aa032384_T001
OG0000013	Td-FL_9056069_6-DRAFT-PanAnd-1.0.aa.fasta	Tripsacum_dactyloides_FL_v1	Td00001aa032385_T001
OG0000013	Td-FL_9056069_6-DRAFT-PanAnd-1.0.aa.fasta	Tripsacum_dactyloides_FL_v1	Td00001aa032386_T001
OG0000013	Td-FL_9056069_6-DRAFT-PanAnd-1.0.aa.fasta	Tripsacum_dactyloides_FL_v1	Td00001aa032387_T001
OG0000013	Td-FL_9056069_6-DRAFT-PanAnd-1.0.aa.fasta	Tripsacum_dactyloides_FL_v1	Td00001aa032388_T001
OG0000013	Td-FL_9056069_6-DRAFT-PanAnd-1.0.aa.fasta	Tripsacum_dactyloides_FL_v1	Td00001aa032390_T001
OG0000013	Td-FL_9056069_6-DRAFT-PanAnd-1.0.aa.fasta	Tripsacum_dactyloides_FL_v1	Td00001aa032391_T001
OG0000013	Td-FL_9056069_6-DRAFT-PanAnd-1.0.aa.fasta	Tripsacum_dactyloides_FL_v1	Td00001aa032393_T001
OG0000013	Td-FL_9056069_6-DRAFT-PanAnd-1.0.aa.fasta	Tripsacum_dactyloides_FL_v1	Td00001aa032394_T001
OG0000013	Td-FL_9056069_6-DRAFT-PanAnd-1.0.aa.fasta	Tripsacum_dactyloides_FL_v1	Td00001aa032395_T001
OG0000013	Td-FL_9056069_6-DRAFT-PanAnd-1.0.aa.fasta	Tripsacum_dactyloides_FL_v1	Td00001aa032396_T001
OG0000013	Td-FL_9056069_6-DRAFT-PanAnd-1.0.aa.fasta	Tripsacum_dactyloides_FL_v1	Td00001aa032397_T001
OG0000013	Td-FL_9056069_6-DRAFT-PanAnd-1.0.aa.fasta	Tripsacum_dactyloides_FL_v1	Td00001aa032398_T001
OG0000013	Td-FL_9056069_6-DRAFT-PanAnd-1.0.aa.fasta	Tripsacum_dactyloides_FL_v1	Td00001aa032400_T001
OG0000013	Td-FL_9056069_6-DRAFT-PanAnd-1.0.aa.fasta	Tripsacum_dactyloides_FL_v1	Td00001aa032403_T001
OG0000013	Td-FL_9056069_6-DRAFT-PanAnd-1.0.aa.fasta	Tripsacum_dactyloides_FL_v1	Td00001aa032405_T001
OG0000013	Td-FL_9056069_6-DRAFT-PanAnd-1.0.aa.fasta	Tripsacum_dactyloides_FL_v1	Td00001aa043311_T001
OG0000013	Td-FL_9056069_6-DRAFT-PanAnd-1.0.aa.fasta	Tripsacum_dactyloides_FL_v1	Td00001aa043313_T001
OG0000013	Td-FL_9056069_6-DRAFT-PanAnd-1.0.aa.fasta	Tripsacum_dactyloides_FL_v1	Td00001aa043314_T001
OG0000013	Td-FL_9056069_6-DRAFT-PanAnd-1.0.aa.fasta	Tripsacum_dactyloides_FL_v1	Td00001aa043315_T001
OG0000013	Td-FL_9056069_6-DRAFT-PanAnd-1.0.aa.fasta	Tripsacum_dactyloides_FL_v1	Td00001aa043316_T001
OG0000013	Td-FL_9056069_6-DRAFT-PanAnd-1.0.aa.fasta	Tripsacum_dactyloides_FL_v1	Td00001aa043317_T001
OG0000013	Td-FL_9056069_6-DRAFT-PanAnd-1.0.aa.fasta	Tripsacum_dactyloides_FL_v1	Td00001aa043318_T001
OG0000013	Td-FL_9056069_6-DRAFT-PanAnd-1.0.aa.fasta	Tripsacum_dactyloides_FL_v1	Td00001aa043319_T001
OG0000013	Td-FL_9056069_6-DRAFT-PanAnd-1.0.aa.fasta	Tripsacum_dactyloides_FL_v1	Td00001aa043320_T001
OG0000013	Td-FL_9056069_6-DRAFT-PanAnd-1.0.aa.fasta	Tripsacum_dactyloides_FL_v1	Td00001aa043322_T001
OG0000013	Td-FL_9056069_6-DRAFT-PanAnd-1.0.aa.fasta	Tripsacum_dactyloides_FL_v1	Td00001aa043323_T001
OG0000013	Td-FL_9056069_6-DRAFT-PanAnd-1.0.aa.fasta	Tripsacum_dactyloides_FL_v1	Td00001aa043325_T001
OG0000013	Td-FL_9056069_6-DRAFT-PanAnd-1.0.aa.fasta	Tripsacum_dactyloides_FL_v1	Td00001aa043326_T001
OG0000013	Td-FL_9056069_6-DRAFT-PanAnd-1.0.aa.fasta	Tripsacum_dactyloides_FL_v1	Td00001aa043327_T001
OG0000013	Td-FL_9056069_6-DRAFT-PanAnd-1.0.aa.fasta	Tripsacum_dactyloides_FL_v1	Td00001aa043330_T001
OG0000013	Td-FL_9056069_6-DRAFT-PanAnd-1.0.aa.fasta	Tripsacum_dactyloides_FL_v1	Td00001aa043331_T001
OG0000014	Ag-CAM1351-DRAFT-PanAnd-1.0.aa.fasta	Andropogon_gerardii	Ag00001aa024101_T001
OG0000014	Sn-CAM1369-DRAFT-PanAnd-1.0.aa.fasta	Sorghastrum_nutans	Sn00001aa042625_T001
OG0000014	Sn-CAM1369-DRAFT-PanAnd-1.0.aa.fasta	Sorghastrum_nutans	Sn00001aa085151_T001
OG0000014	Ag-CAM1351-DRAFT-PanAnd-1.0.aa.fasta	Andropogon_gerardii	Ag00001aa011506_T001
OG0000014	Ag-CAM1351-DRAFT-PanAnd-1.0.aa.fasta	Andropogon_gerardii	Ag00001aa016183_T001
OG0000014	Ag-CAM1351-DRAFT-PanAnd-1.0.aa.fasta	Andropogon_gerardii	Ag00001aa025975_T001
OG0000014	Ag-CAM1351-DRAFT-PanAnd-1.0.aa.fasta	Andropogon_gerardii	Ag00001aa034427_T001
OG0000014	Ag-CAM1351-DRAFT-PanAnd-1.0.aa.fasta	Andropogon_gerardii	Ag00001aa036590_T001
OG0000014	Ag-CAM1351-DRAFT-PanAnd-1.0.aa.fasta	Andropogon_gerardii	Ag00001aa038458_T001
OG0000014	Ag-CAM1351-DRAFT-PanAnd-1.0.aa.fasta	Andropogon_gerardii	Ag00001aa047173_T001
OG0000014	Ag-CAM1351-DRAFT-PanAnd-1.0.aa.fasta	Andropogon_gerardii	Ag00001aa056124_T001
OG0000014	Ag-CAM1351-DRAFT-PanAnd-1.0.aa.fasta	Andropogon_gerardii	Ag00001aa060523_T001
OG0000014	Ag-CAM1351-DRAFT-PanAnd-1.0.aa.fasta	Andropogon_gerardii	Ag00001aa078974_T001
OG0000014	Ag-CAM1351-DRAFT-PanAnd-1.0.aa.fasta	Andropogon_gerardii	Ag00001aa078975_T001
OG0000014	Ag-CAM1351-DRAFT-PanAnd-1.0.aa.fasta	Andropogon_gerardii	Ag00001aa094734_T001
OG0000014	Ag-CAM1351-DRAFT-PanAnd-1.0.aa.fasta	Andropogon_gerardii	Ag00001aa095289_T001
OG0000014	Ag-CAM1351-DRAFT-PanAnd-1.0.aa.fasta	Andropogon_gerardii	Ag00001aa098074_T001
OG0000014	Ag-CAM1351-DRAFT-PanAnd-1.0.aa.fasta	Andropogon_gerardii	Ag00001aa098075_T001
OG0000014	Ag-CAM1351-DRAFT-PanAnd-1.0.aa.fasta	Andropogon_gerardii	Ag00001aa105331_T001
OG0000014	Ag-CAM1351-DRAFT-PanAnd-1.0.aa.fasta	Andropogon_gerardii	Ag00001aa110276_T001
OG0000014	Ag-CAM1351-DRAFT-PanAnd-1.0.aa.fasta	Andropogon_gerardii	Ag00001aa118423_T001
OG0000014	Ag-CAM1351-DRAFT-PanAnd-1.0.aa.fasta	Andropogon_gerardii	Ag00001aa118424_T001
OG0000014	Ag-CAM1351-DRAFT-PanAnd-1.0.aa.fasta	Andropogon_gerardii	Ag00001aa118425_T001
OG0000014	Ag-CAM1351-DRAFT-PanAnd-1.0.aa.fasta	Andropogon_gerardii	Ag00001aa131464_T001
OG0000014	Ag-CAM1351-DRAFT-PanAnd-1.0.aa.fasta	Andropogon_gerardii	Ag00001aa138575_T001
OG0000014	Ag-CAM1351-DRAFT-PanAnd-1.0.aa.fasta	Andropogon_gerardii	Ag00001aa140376_T001
OG0000014	Ag-CAM1351-DRAFT-PanAnd-1.0.aa.fasta	Andropogon_gerardii	Ag00001aa140378_T001
OG0000014	Ag-CAM1351-DRAFT-PanAnd-1.0.aa.fasta	Andropogon_gerardii	Ag00001aa143564_T001
OG0000014	Ag-CAM1351-DRAFT-PanAnd-1.0.aa.fasta	Andropogon_gerardii	Ag00001aa143565_T001
OG0000014	Ag-CAM1351-DRAFT-PanAnd-1.0.aa.fasta	Andropogon_gerardii	Ag00001aa143566_T001
OG0000014	Msinensis_497_v7.0.aa.fasta	Miscanthus_Giganteus	Misin03G177700.1.v7.1
OG0000014	Msinensis_497_v7.0.aa.fasta	Miscanthus_Giganteus	Misin04G195200.1.v7.1
OG0000014	Msinensis_497_v7.0.aa.fasta	Miscanthus_Giganteus	Misin04G382600.1.v7.1
OG0000014	Msinensis_497_v7.0.aa.fasta	Miscanthus_Giganteus	Misin05G045500.1.v7.1
OG0000014	Msinensis_497_v7.0.aa.fasta	Miscanthus_Giganteus	Misin05G071200.1.v7.1
OG0000014	Msinensis_497_v7.0.aa.fasta	Miscanthus_Giganteus	Misin05G071300.1.v7.1
OG0000014	Msinensis_497_v7.0.aa.fasta	Miscanthus_Giganteus	Misin06G317300.1.v7.1
OG0000014	Msinensis_497_v7.0.aa.fasta	Miscanthus_Giganteus	Misin07G216700.1.v7.1
OG0000014	Msinensis_497_v7.0.aa.fasta	Miscanthus_Giganteus	Misin07G462500.1.v7.1
OG0000014	Msinensis_497_v7.0.aa.fasta	Miscanthus_Giganteus	Misin13G127200.1.v7.1
OG0000014	Msinensis_497_v7.0.aa.fasta	Miscanthus_Giganteus	MisinT110000.1.v7.1
OG0000014	Msinensis_497_v7.0.aa.fasta	Miscanthus_Giganteus	MisinT318300.1.v7.1
OG0000014	Msinensis_497_v7.0.aa.fasta	Miscanthus_Giganteus	MisinT370200.1.v7.1
OG0000014	Pvirgatumvar_WBCHAP1_778_v1.0.aa.fasta	Panicum_virgatum	PvWBCH1.1NG275400.1.v1.1
OG0000014	Pvirgatumvar_WBCHAP1_778_v1.0.aa.fasta	Panicum_virgatum	PvWBCH1.5KG062300.1.v1.1
OG0000014	Pvirgatumvar_WBCHAP1_778_v1.0.aa.fasta	Panicum_virgatum	PvWBCH1.5KG062600.1.v1.1
OG0000014	Pvirgatumvar_WBCHAP1_778_v1.0.aa.fasta	Panicum_virgatum	PvWBCH1.5KG203000.1.v1.1
OG0000014	Pvirgatumvar_WBCHAP1_778_v1.0.aa.fasta	Panicum_virgatum	PvWBCH1.5KG363300.1.v1.1
OG0000014	Pvirgatumvar_WBCHAP1_778_v1.0.aa.fasta	Panicum_virgatum	PvWBCH1.5NG058500.1.v1.1
OG0000014	Pvirgatumvar_WBCHAP1_778_v1.0.aa.fasta	Panicum_virgatum	PvWBCH1.5NG058800.1.v1.1
OG0000014	Pvirgatumvar_WBCHAP1_778_v1.0.aa.fasta	Panicum_virgatum	PvWBCH1.5NG058900.1.v1.1
OG0000014	Pvirgatumvar_WBCHAP1_778_v1.0.aa.fasta	Panicum_virgatum	PvWBCH1.5NG350000.1.v1.1
OG0000014	Pvirgatumvar_WBCHAP1_778_v1.0.aa.fasta	Panicum_virgatum	PvWBCH1.6NG157600.1.v1.1
OG0000014	Pvirgatumvar_WBCHAP1_778_v1.0.aa.fasta	Panicum_virgatum	PvWBCH1.6NG175800.1.v1.1
OG0000014	Sn-CAM1369-DRAFT-PanAnd-1.0.aa.fasta	Sorghastrum_nutans	Sn00001aa013054_T001
OG0000014	Sn-CAM1369-DRAFT-PanAnd-1.0.aa.fasta	Sorghastrum_nutans	Sn00001aa019762_T001
OG0000014	Sn-CAM1369-DRAFT-PanAnd-1.0.aa.fasta	Sorghastrum_nutans	Sn00001aa021401_T001
OG0000014	Sn-CAM1369-DRAFT-PanAnd-1.0.aa.fasta	Sorghastrum_nutans	Sn00001aa021402_T001
OG0000014	Sn-CAM1369-DRAFT-PanAnd-1.0.aa.fasta	Sorghastrum_nutans	Sn00001aa040294_T001
OG0000014	Sn-CAM1369-DRAFT-PanAnd-1.0.aa.fasta	Sorghastrum_nutans	Sn00001aa041261_T001
OG0000014	Sn-CAM1369-DRAFT-PanAnd-1.0.aa.fasta	Sorghastrum_nutans	Sn00001aa041266_T001
OG0000014	Sn-CAM1369-DRAFT-PanAnd-1.0.aa.fasta	Sorghastrum_nutans	Sn00001aa041267_T001
OG0000014	Sn-CAM1369-DRAFT-PanAnd-1.0.aa.fasta	Sorghastrum_nutans	Sn00001aa042624_T001
OG0000014	Sn-CAM1369-DRAFT-PanAnd-1.0.aa.fasta	Sorghastrum_nutans	Sn00001aa045687_T001
OG0000014	Sn-CAM1369-DRAFT-PanAnd-1.0.aa.fasta	Sorghastrum_nutans	Sn00001aa045689_T001
OG0000014	Sn-CAM1369-DRAFT-PanAnd-1.0.aa.fasta	Sorghastrum_nutans	Sn00001aa048833_T001
OG0000014	Sn-CAM1369-DRAFT-PanAnd-1.0.aa.fasta	Sorghastrum_nutans	Sn00001aa058686_T001
OG0000014	Sn-CAM1369-DRAFT-PanAnd-1.0.aa.fasta	Sorghastrum_nutans	Sn00001aa070858_T001
OG0000014	Sn-CAM1369-DRAFT-PanAnd-1.0.aa.fasta	Sorghastrum_nutans	Sn00001aa071340_T002
OG0000014	Sn-CAM1369-DRAFT-PanAnd-1.0.aa.fasta	Sorghastrum_nutans	Sn00001aa072764_T001
OG0000014	Sn-CAM1369-DRAFT-PanAnd-1.0.aa.fasta	Sorghastrum_nutans	Sn00001aa090233_T001
OG0000014	Sn-CAM1369-DRAFT-PanAnd-1.0.aa.fasta	Sorghastrum_nutans	Sn00001aa103361_T001
OG0000014	Td-FL_9056069_6-DRAFT-PanAnd-1.0.aa.fasta	Tripsacum_dactyloides_FL_v1	Td00001aa001679_T001
OG0000014	Td-FL_9056069_6-DRAFT-PanAnd-1.0.aa.fasta	Tripsacum_dactyloides_FL_v1	Td00001aa008299_T001
OG0000014	Td-FL_9056069_6-DRAFT-PanAnd-1.0.aa.fasta	Tripsacum_dactyloides_FL_v1	Td00001aa009133_T001
OG0000014	Td-FL_9056069_6-DRAFT-PanAnd-1.0.aa.fasta	Tripsacum_dactyloides_FL_v1	Td00001aa010839_T001
OG0000014	Td-FL_9056069_6-DRAFT-PanAnd-1.0.aa.fasta	Tripsacum_dactyloides_FL_v1	Td00001aa012579_T001
OG0000014	Td-FL_9056069_6-DRAFT-PanAnd-1.0.aa.fasta	Tripsacum_dactyloides_FL_v1	Td00001aa017343_T001
OG0000014	Td-FL_9056069_6-DRAFT-PanAnd-1.0.aa.fasta	Tripsacum_dactyloides_FL_v1	Td00001aa021039_T001
OG0000014	Td-FL_9056069_6-DRAFT-PanAnd-1.0.aa.fasta	Tripsacum_dactyloides_FL_v1	Td00001aa022134_T001
OG0000014	Td-FL_9056069_6-DRAFT-PanAnd-1.0.aa.fasta	Tripsacum_dactyloides_FL_v1	Td00001aa032222_T001
OG0000014	Td-FL_9056069_6-DRAFT-PanAnd-1.0.aa.fasta	Tripsacum_dactyloides_FL_v1	Td00001aa033409_T001
OG0000014	Td-FL_9056069_6-DRAFT-PanAnd-1.0.aa.fasta	Tripsacum_dactyloides_FL_v1	Td00001aa033410_T001
OG0000014	Td-FL_9056069_6-DRAFT-PanAnd-1.0.aa.fasta	Tripsacum_dactyloides_FL_v1	Td00001aa035974_T001
OG0000014	Ag-CAM1351-DRAFT-PanAnd-1.0.aa.fasta	Andropogon_gerardii	Ag00001aa002239_T001
OG0000014	Pvirgatumvar_WBCHAP1_778_v1.0.aa.fasta	Panicum_virgatum	PvWBCH1.1KG289200.1.v1.1
OG0000014	Td-FL_9056069_6-DRAFT-PanAnd-1.0.aa.fasta	Tripsacum_dactyloides_FL_v1	Td00001aa019942_T001
OG0000015	Sn-CAM1369-DRAFT-PanAnd-1.0.aa.fasta	Sorghastrum_nutans	Sn00001aa002842_T001
OG0000015	Sn-CAM1369-DRAFT-PanAnd-1.0.aa.fasta	Sorghastrum_nutans	Sn00001aa002944_T001
OG0000015	Sn-CAM1369-DRAFT-PanAnd-1.0.aa.fasta	Sorghastrum_nutans	Sn00001aa004930_T001
OG0000015	Sn-CAM1369-DRAFT-PanAnd-1.0.aa.fasta	Sorghastrum_nutans	Sn00001aa004987_T001
OG0000015	Sn-CAM1369-DRAFT-PanAnd-1.0.aa.fasta	Sorghastrum_nutans	Sn00001aa007356_T001
OG0000015	Sn-CAM1369-DRAFT-PanAnd-1.0.aa.fasta	Sorghastrum_nutans	Sn00001aa009543_T001
OG0000015	Sn-CAM1369-DRAFT-PanAnd-1.0.aa.fasta	Sorghastrum_nutans	Sn00001aa009621_T001
OG0000015	Sn-CAM1369-DRAFT-PanAnd-1.0.aa.fasta	Sorghastrum_nutans	Sn00001aa015748_T001
OG0000015	Sn-CAM1369-DRAFT-PanAnd-1.0.aa.fasta	Sorghastrum_nutans	Sn00001aa020674_T001
OG0000015	Sn-CAM1369-DRAFT-PanAnd-1.0.aa.fasta	Sorghastrum_nutans	Sn00001aa021641_T001
OG0000015	Sn-CAM1369-DRAFT-PanAnd-1.0.aa.fasta	Sorghastrum_nutans	Sn00001aa022394_T001
OG0000015	Sn-CAM1369-DRAFT-PanAnd-1.0.aa.fasta	Sorghastrum_nutans	Sn00001aa022750_T001
OG0000015	Sn-CAM1369-DRAFT-PanAnd-1.0.aa.fasta	Sorghastrum_nutans	Sn00001aa024824_T001
OG0000015	Sn-CAM1369-DRAFT-PanAnd-1.0.aa.fasta	Sorghastrum_nutans	Sn00001aa026226_T001
OG0000015	Sn-CAM1369-DRAFT-PanAnd-1.0.aa.fasta	Sorghastrum_nutans	Sn00001aa027112_T001
OG0000015	Sn-CAM1369-DRAFT-PanAnd-1.0.aa.fasta	Sorghastrum_nutans	Sn00001aa027208_T001
OG0000015	Sn-CAM1369-DRAFT-PanAnd-1.0.aa.fasta	Sorghastrum_nutans	Sn00001aa027664_T001
OG0000015	Sn-CAM1369-DRAFT-PanAnd-1.0.aa.fasta	Sorghastrum_nutans	Sn00001aa028075_T001
OG0000015	Sn-CAM1369-DRAFT-PanAnd-1.0.aa.fasta	Sorghastrum_nutans	Sn00001aa030589_T001
OG0000015	Sn-CAM1369-DRAFT-PanAnd-1.0.aa.fasta	Sorghastrum_nutans	Sn00001aa030993_T001
OG0000015	Sn-CAM1369-DRAFT-PanAnd-1.0.aa.fasta	Sorghastrum_nutans	Sn00001aa031408_T001
OG0000015	Sn-CAM1369-DRAFT-PanAnd-1.0.aa.fasta	Sorghastrum_nutans	Sn00001aa031611_T001
OG0000015	Sn-CAM1369-DRAFT-PanAnd-1.0.aa.fasta	Sorghastrum_nutans	Sn00001aa032535_T001
OG0000015	Sn-CAM1369-DRAFT-PanAnd-1.0.aa.fasta	Sorghastrum_nutans	Sn00001aa032572_T001
OG0000015	Sn-CAM1369-DRAFT-PanAnd-1.0.aa.fasta	Sorghastrum_nutans	Sn00001aa033025_T001
OG0000015	Sn-CAM1369-DRAFT-PanAnd-1.0.aa.fasta	Sorghastrum_nutans	Sn00001aa033830_T001
OG0000015	Sn-CAM1369-DRAFT-PanAnd-1.0.aa.fasta	Sorghastrum_nutans	Sn00001aa035670_T001
OG0000015	Sn-CAM1369-DRAFT-PanAnd-1.0.aa.fasta	Sorghastrum_nutans	Sn00001aa035817_T001
OG0000015	Sn-CAM1369-DRAFT-PanAnd-1.0.aa.fasta	Sorghastrum_nutans	Sn00001aa035903_T001
OG0000015	Sn-CAM1369-DRAFT-PanAnd-1.0.aa.fasta	Sorghastrum_nutans	Sn00001aa036156_T001
OG0000015	Sn-CAM1369-DRAFT-PanAnd-1.0.aa.fasta	Sorghastrum_nutans	Sn00001aa036163_T001
OG0000015	Sn-CAM1369-DRAFT-PanAnd-1.0.aa.fasta	Sorghastrum_nutans	Sn00001aa036448_T001
OG0000015	Sn-CAM1369-DRAFT-PanAnd-1.0.aa.fasta	Sorghastrum_nutans	Sn00001aa038438_T001
OG0000015	Sn-CAM1369-DRAFT-PanAnd-1.0.aa.fasta	Sorghastrum_nutans	Sn00001aa038877_T001
OG0000015	Sn-CAM1369-DRAFT-PanAnd-1.0.aa.fasta	Sorghastrum_nutans	Sn00001aa039652_T001
OG0000015	Sn-CAM1369-DRAFT-PanAnd-1.0.aa.fasta	Sorghastrum_nutans	Sn00001aa039655_T001
OG0000015	Sn-CAM1369-DRAFT-PanAnd-1.0.aa.fasta	Sorghastrum_nutans	Sn00001aa039674_T001
OG0000015	Sn-CAM1369-DRAFT-PanAnd-1.0.aa.fasta	Sorghastrum_nutans	Sn00001aa039828_T001
OG0000015	Sn-CAM1369-DRAFT-PanAnd-1.0.aa.fasta	Sorghastrum_nutans	Sn00001aa040504_T001
OG0000015	Sn-CAM1369-DRAFT-PanAnd-1.0.aa.fasta	Sorghastrum_nutans	Sn00001aa041006_T001
OG0000015	Sn-CAM1369-DRAFT-PanAnd-1.0.aa.fasta	Sorghastrum_nutans	Sn00001aa041753_T001
OG0000015	Sn-CAM1369-DRAFT-PanAnd-1.0.aa.fasta	Sorghastrum_nutans	Sn00001aa042548_T001
OG0000015	Sn-CAM1369-DRAFT-PanAnd-1.0.aa.fasta	Sorghastrum_nutans	Sn00001aa043609_T001
OG0000015	Sn-CAM1369-DRAFT-PanAnd-1.0.aa.fasta	Sorghastrum_nutans	Sn00001aa043809_T001
OG0000015	Sn-CAM1369-DRAFT-PanAnd-1.0.aa.fasta	Sorghastrum_nutans	Sn00001aa044626_T001
OG0000015	Sn-CAM1369-DRAFT-PanAnd-1.0.aa.fasta	Sorghastrum_nutans	Sn00001aa045351_T001
OG0000015	Sn-CAM1369-DRAFT-PanAnd-1.0.aa.fasta	Sorghastrum_nutans	Sn00001aa045481_T001
OG0000015	Sn-CAM1369-DRAFT-PanAnd-1.0.aa.fasta	Sorghastrum_nutans	Sn00001aa046084_T001
OG0000015	Sn-CAM1369-DRAFT-PanAnd-1.0.aa.fasta	Sorghastrum_nutans	Sn00001aa047872_T001
OG0000015	Sn-CAM1369-DRAFT-PanAnd-1.0.aa.fasta	Sorghastrum_nutans	Sn00001aa048000_T001
OG0000015	Sn-CAM1369-DRAFT-PanAnd-1.0.aa.fasta	Sorghastrum_nutans	Sn00001aa048048_T001
OG0000015	Sn-CAM1369-DRAFT-PanAnd-1.0.aa.fasta	Sorghastrum_nutans	Sn00001aa049424_T001
OG0000015	Sn-CAM1369-DRAFT-PanAnd-1.0.aa.fasta	Sorghastrum_nutans	Sn00001aa049831_T001
OG0000015	Sn-CAM1369-DRAFT-PanAnd-1.0.aa.fasta	Sorghastrum_nutans	Sn00001aa050034_T001
OG0000015	Sn-CAM1369-DRAFT-PanAnd-1.0.aa.fasta	Sorghastrum_nutans	Sn00001aa050378_T001
OG0000015	Sn-CAM1369-DRAFT-PanAnd-1.0.aa.fasta	Sorghastrum_nutans	Sn00001aa050398_T001
OG0000015	Sn-CAM1369-DRAFT-PanAnd-1.0.aa.fasta	Sorghastrum_nutans	Sn00001aa051175_T001
OG0000015	Sn-CAM1369-DRAFT-PanAnd-1.0.aa.fasta	Sorghastrum_nutans	Sn00001aa051470_T001
OG0000015	Sn-CAM1369-DRAFT-PanAnd-1.0.aa.fasta	Sorghastrum_nutans	Sn00001aa051739_T001
OG0000015	Sn-CAM1369-DRAFT-PanAnd-1.0.aa.fasta	Sorghastrum_nutans	Sn00001aa052095_T001
OG0000015	Sn-CAM1369-DRAFT-PanAnd-1.0.aa.fasta	Sorghastrum_nutans	Sn00001aa052488_T001
OG0000015	Sn-CAM1369-DRAFT-PanAnd-1.0.aa.fasta	Sorghastrum_nutans	Sn00001aa053005_T001
OG0000015	Sn-CAM1369-DRAFT-PanAnd-1.0.aa.fasta	Sorghastrum_nutans	Sn00001aa054966_T001
OG0000015	Sn-CAM1369-DRAFT-PanAnd-1.0.aa.fasta	Sorghastrum_nutans	Sn00001aa058593_T001
OG0000015	Sn-CAM1369-DRAFT-PanAnd-1.0.aa.fasta	Sorghastrum_nutans	Sn00001aa059001_T001
OG0000015	Sn-CAM1369-DRAFT-PanAnd-1.0.aa.fasta	Sorghastrum_nutans	Sn00001aa059144_T001
OG0000015	Sn-CAM1369-DRAFT-PanAnd-1.0.aa.fasta	Sorghastrum_nutans	Sn00001aa059179_T001
OG0000015	Sn-CAM1369-DRAFT-PanAnd-1.0.aa.fasta	Sorghastrum_nutans	Sn00001aa065919_T001
OG0000015	Sn-CAM1369-DRAFT-PanAnd-1.0.aa.fasta	Sorghastrum_nutans	Sn00001aa066226_T001
OG0000015	Sn-CAM1369-DRAFT-PanAnd-1.0.aa.fasta	Sorghastrum_nutans	Sn00001aa067908_T001
OG0000015	Sn-CAM1369-DRAFT-PanAnd-1.0.aa.fasta	Sorghastrum_nutans	Sn00001aa068325_T001
OG0000015	Sn-CAM1369-DRAFT-PanAnd-1.0.aa.fasta	Sorghastrum_nutans	Sn00001aa068895_T001
OG0000015	Sn-CAM1369-DRAFT-PanAnd-1.0.aa.fasta	Sorghastrum_nutans	Sn00001aa069227_T001
OG0000015	Sn-CAM1369-DRAFT-PanAnd-1.0.aa.fasta	Sorghastrum_nutans	Sn00001aa069274_T001
OG0000015	Sn-CAM1369-DRAFT-PanAnd-1.0.aa.fasta	Sorghastrum_nutans	Sn00001aa069975_T001
OG0000015	Sn-CAM1369-DRAFT-PanAnd-1.0.aa.fasta	Sorghastrum_nutans	Sn00001aa070163_T001
OG0000015	Sn-CAM1369-DRAFT-PanAnd-1.0.aa.fasta	Sorghastrum_nutans	Sn00001aa070241_T001
OG0000015	Sn-CAM1369-DRAFT-PanAnd-1.0.aa.fasta	Sorghastrum_nutans	Sn00001aa070245_T001
OG0000015	Sn-CAM1369-DRAFT-PanAnd-1.0.aa.fasta	Sorghastrum_nutans	Sn00001aa070326_T001
OG0000015	Sn-CAM1369-DRAFT-PanAnd-1.0.aa.fasta	Sorghastrum_nutans	Sn00001aa071264_T001
OG0000015	Sn-CAM1369-DRAFT-PanAnd-1.0.aa.fasta	Sorghastrum_nutans	Sn00001aa073078_T001
OG0000015	Sn-CAM1369-DRAFT-PanAnd-1.0.aa.fasta	Sorghastrum_nutans	Sn00001aa073997_T001
OG0000015	Sn-CAM1369-DRAFT-PanAnd-1.0.aa.fasta	Sorghastrum_nutans	Sn00001aa077938_T001
OG0000015	Sn-CAM1369-DRAFT-PanAnd-1.0.aa.fasta	Sorghastrum_nutans	Sn00001aa080989_T001
OG0000015	Sn-CAM1369-DRAFT-PanAnd-1.0.aa.fasta	Sorghastrum_nutans	Sn00001aa082403_T001
OG0000015	Sn-CAM1369-DRAFT-PanAnd-1.0.aa.fasta	Sorghastrum_nutans	Sn00001aa083340_T001
OG0000015	Sn-CAM1369-DRAFT-PanAnd-1.0.aa.fasta	Sorghastrum_nutans	Sn00001aa083556_T001
OG0000015	Sn-CAM1369-DRAFT-PanAnd-1.0.aa.fasta	Sorghastrum_nutans	Sn00001aa084225_T001
OG0000015	Sn-CAM1369-DRAFT-PanAnd-1.0.aa.fasta	Sorghastrum_nutans	Sn00001aa085018_T001
OG0000015	Sn-CAM1369-DRAFT-PanAnd-1.0.aa.fasta	Sorghastrum_nutans	Sn00001aa087226_T001
OG0000015	Sn-CAM1369-DRAFT-PanAnd-1.0.aa.fasta	Sorghastrum_nutans	Sn00001aa087917_T001
OG0000015	Sn-CAM1369-DRAFT-PanAnd-1.0.aa.fasta	Sorghastrum_nutans	Sn00001aa088037_T001
OG0000015	Sn-CAM1369-DRAFT-PanAnd-1.0.aa.fasta	Sorghastrum_nutans	Sn00001aa090903_T001
OG0000015	Sn-CAM1369-DRAFT-PanAnd-1.0.aa.fasta	Sorghastrum_nutans	Sn00001aa090986_T001
OG0000015	Sn-CAM1369-DRAFT-PanAnd-1.0.aa.fasta	Sorghastrum_nutans	Sn00001aa091053_T001
OG0000015	Sn-CAM1369-DRAFT-PanAnd-1.0.aa.fasta	Sorghastrum_nutans	Sn00001aa091141_T001
OG0000015	Sn-CAM1369-DRAFT-PanAnd-1.0.aa.fasta	Sorghastrum_nutans	Sn00001aa091835_T001
OG0000015	Sn-CAM1369-DRAFT-PanAnd-1.0.aa.fasta	Sorghastrum_nutans	Sn00001aa092307_T001
OG0000015	Sn-CAM1369-DRAFT-PanAnd-1.0.aa.fasta	Sorghastrum_nutans	Sn00001aa092366_T001
OG0000015	Sn-CAM1369-DRAFT-PanAnd-1.0.aa.fasta	Sorghastrum_nutans	Sn00001aa092979_T001
OG0000015	Sn-CAM1369-DRAFT-PanAnd-1.0.aa.fasta	Sorghastrum_nutans	Sn00001aa094453_T001
OG0000015	Sn-CAM1369-DRAFT-PanAnd-1.0.aa.fasta	Sorghastrum_nutans	Sn00001aa094665_T001
OG0000015	Sn-CAM1369-DRAFT-PanAnd-1.0.aa.fasta	Sorghastrum_nutans	Sn00001aa096368_T001
OG0000015	Sn-CAM1369-DRAFT-PanAnd-1.0.aa.fasta	Sorghastrum_nutans	Sn00001aa100927_T001
OG0000015	Sn-CAM1369-DRAFT-PanAnd-1.0.aa.fasta	Sorghastrum_nutans	Sn00001aa100979_T001
OG0000015	Sn-CAM1369-DRAFT-PanAnd-1.0.aa.fasta	Sorghastrum_nutans	Sn00001aa101369_T001
OG0000015	Sn-CAM1369-DRAFT-PanAnd-1.0.aa.fasta	Sorghastrum_nutans	Sn00001aa101529_T001
OG0000015	Sn-CAM1369-DRAFT-PanAnd-1.0.aa.fasta	Sorghastrum_nutans	Sn00001aa101587_T001
OG0000015	Sn-CAM1369-DRAFT-PanAnd-1.0.aa.fasta	Sorghastrum_nutans	Sn00001aa101814_T001
OG0000015	Sn-CAM1369-DRAFT-PanAnd-1.0.aa.fasta	Sorghastrum_nutans	Sn00001aa102390_T001
OG0000015	Sn-CAM1369-DRAFT-PanAnd-1.0.aa.fasta	Sorghastrum_nutans	Sn00001aa103221_T001
OG0000015	Sn-CAM1369-DRAFT-PanAnd-1.0.aa.fasta	Sorghastrum_nutans	Sn00001aa103258_T001
OG0000015	Sn-CAM1369-DRAFT-PanAnd-1.0.aa.fasta	Sorghastrum_nutans	Sn00001aa103275_T001
OG0000015	Sn-CAM1369-DRAFT-PanAnd-1.0.aa.fasta	Sorghastrum_nutans	Sn00001aa103321_T001
OG0000015	Sn-CAM1369-DRAFT-PanAnd-1.0.aa.fasta	Sorghastrum_nutans	Sn00001aa103498_T001
OG0000016	Ag-CAM1351-DRAFT-PanAnd-1.0.aa.fasta	Andropogon_gerardii	Ag00001aa001317_T001
OG0000016	Ag-CAM1351-DRAFT-PanAnd-1.0.aa.fasta	Andropogon_gerardii	Ag00001aa009721_T001
OG0000016	Ag-CAM1351-DRAFT-PanAnd-1.0.aa.fasta	Andropogon_gerardii	Ag00001aa015353_T001
OG0000016	Ag-CAM1351-DRAFT-PanAnd-1.0.aa.fasta	Andropogon_gerardii	Ag00001aa022069_T001
OG0000016	Ag-CAM1351-DRAFT-PanAnd-1.0.aa.fasta	Andropogon_gerardii	Ag00001aa026737_T001
OG0000016	Ag-CAM1351-DRAFT-PanAnd-1.0.aa.fasta	Andropogon_gerardii	Ag00001aa026739_T001
OG0000016	Ag-CAM1351-DRAFT-PanAnd-1.0.aa.fasta	Andropogon_gerardii	Ag00001aa026740_T001
OG0000016	Ag-CAM1351-DRAFT-PanAnd-1.0.aa.fasta	Andropogon_gerardii	Ag00001aa026765_T001
OG0000016	Ag-CAM1351-DRAFT-PanAnd-1.0.aa.fasta	Andropogon_gerardii	Ag00001aa026767_T001
OG0000016	Ag-CAM1351-DRAFT-PanAnd-1.0.aa.fasta	Andropogon_gerardii	Ag00001aa026780_T001
OG0000016	Ag-CAM1351-DRAFT-PanAnd-1.0.aa.fasta	Andropogon_gerardii	Ag00001aa026782_T002
OG0000016	Ag-CAM1351-DRAFT-PanAnd-1.0.aa.fasta	Andropogon_gerardii	Ag00001aa026784_T001
OG0000016	Ag-CAM1351-DRAFT-PanAnd-1.0.aa.fasta	Andropogon_gerardii	Ag00001aa026785_T001
OG0000016	Ag-CAM1351-DRAFT-PanAnd-1.0.aa.fasta	Andropogon_gerardii	Ag00001aa026786_T001
OG0000016	Ag-CAM1351-DRAFT-PanAnd-1.0.aa.fasta	Andropogon_gerardii	Ag00001aa026899_T001
OG0000016	Ag-CAM1351-DRAFT-PanAnd-1.0.aa.fasta	Andropogon_gerardii	Ag00001aa039775_T001
OG0000016	Ag-CAM1351-DRAFT-PanAnd-1.0.aa.fasta	Andropogon_gerardii	Ag00001aa039777_T001
OG0000016	Ag-CAM1351-DRAFT-PanAnd-1.0.aa.fasta	Andropogon_gerardii	Ag00001aa039779_T001
OG0000016	Ag-CAM1351-DRAFT-PanAnd-1.0.aa.fasta	Andropogon_gerardii	Ag00001aa039781_T001
OG0000016	Ag-CAM1351-DRAFT-PanAnd-1.0.aa.fasta	Andropogon_gerardii	Ag00001aa039839_T001
OG0000016	Ag-CAM1351-DRAFT-PanAnd-1.0.aa.fasta	Andropogon_gerardii	Ag00001aa045728_T001
OG0000016	Ag-CAM1351-DRAFT-PanAnd-1.0.aa.fasta	Andropogon_gerardii	Ag00001aa053795_T001
OG0000016	Ag-CAM1351-DRAFT-PanAnd-1.0.aa.fasta	Andropogon_gerardii	Ag00001aa062328_T001
OG0000016	Ag-CAM1351-DRAFT-PanAnd-1.0.aa.fasta	Andropogon_gerardii	Ag00001aa071705_T001
OG0000016	Ag-CAM1351-DRAFT-PanAnd-1.0.aa.fasta	Andropogon_gerardii	Ag00001aa071719_T001
OG0000016	Ag-CAM1351-DRAFT-PanAnd-1.0.aa.fasta	Andropogon_gerardii	Ag00001aa071720_T001
OG0000016	Ag-CAM1351-DRAFT-PanAnd-1.0.aa.fasta	Andropogon_gerardii	Ag00001aa071751_T001
OG0000016	Ag-CAM1351-DRAFT-PanAnd-1.0.aa.fasta	Andropogon_gerardii	Ag00001aa071752_T001
OG0000016	Ag-CAM1351-DRAFT-PanAnd-1.0.aa.fasta	Andropogon_gerardii	Ag00001aa071756_T001
OG0000016	Ag-CAM1351-DRAFT-PanAnd-1.0.aa.fasta	Andropogon_gerardii	Ag00001aa076530_T001
OG0000016	Ag-CAM1351-DRAFT-PanAnd-1.0.aa.fasta	Andropogon_gerardii	Ag00001aa102747_T001
OG0000016	Ag-CAM1351-DRAFT-PanAnd-1.0.aa.fasta	Andropogon_gerardii	Ag00001aa115967_T001
OG0000016	Ag-CAM1351-DRAFT-PanAnd-1.0.aa.fasta	Andropogon_gerardii	Ag00001aa135469_T001
OG0000016	Ag-CAM1351-DRAFT-PanAnd-1.0.aa.fasta	Andropogon_gerardii	Ag00001aa135471_T001
OG0000016	Ag-CAM1351-DRAFT-PanAnd-1.0.aa.fasta	Andropogon_gerardii	Ag00001aa135504_T001
OG0000016	Ag-CAM1351-DRAFT-PanAnd-1.0.aa.fasta	Andropogon_gerardii	Ag00001aa135506_T001
OG0000016	Ag-CAM1351-DRAFT-PanAnd-1.0.aa.fasta	Andropogon_gerardii	Ag00001aa137072_T001
OG0000016	Ag-CAM1351-DRAFT-PanAnd-1.0.aa.fasta	Andropogon_gerardii	Ag00001aa142112_T001
OG0000016	Ag-CAM1351-DRAFT-PanAnd-1.0.aa.fasta	Andropogon_gerardii	Ag00001aa149040_T001
OG0000016	Ag-CAM1351-DRAFT-PanAnd-1.0.aa.fasta	Andropogon_gerardii	Ag00001aa149042_T001
OG0000016	Ag-CAM1351-DRAFT-PanAnd-1.0.aa.fasta	Andropogon_gerardii	Ag00001aa149048_T001
OG0000016	Ag-CAM1351-DRAFT-PanAnd-1.0.aa.fasta	Andropogon_gerardii	Ag00001aa149053_T001
OG0000016	Ag-CAM1351-DRAFT-PanAnd-1.0.aa.fasta	Andropogon_gerardii	Ag00001aa149056_T001
OG0000016	Ag-CAM1351-DRAFT-PanAnd-1.0.aa.fasta	Andropogon_gerardii	Ag00001aa149101_T001
OG0000016	Ag-CAM1351-DRAFT-PanAnd-1.0.aa.fasta	Andropogon_gerardii	Ag00001aa149117_T001
OG0000016	Msinensis_497_v7.0.aa.fasta	Miscanthus_Giganteus	Misin01G021500.1.v7.1
OG0000016	Msinensis_497_v7.0.aa.fasta	Miscanthus_Giganteus	Misin01G021700.1.v7.1
OG0000016	Msinensis_497_v7.0.aa.fasta	Miscanthus_Giganteus	Misin01G025900.1.v7.1
OG0000016	Msinensis_497_v7.0.aa.fasta	Miscanthus_Giganteus	Misin01G214800.1.v7.1
OG0000016	Msinensis_497_v7.0.aa.fasta	Miscanthus_Giganteus	Misin02G000700.1.v7.1
OG0000016	Msinensis_497_v7.0.aa.fasta	Miscanthus_Giganteus	Misin02G000800.1.v7.1
OG0000016	Msinensis_497_v7.0.aa.fasta	Miscanthus_Giganteus	Misin02G013600.1.v7.1
OG0000016	Msinensis_497_v7.0.aa.fasta	Miscanthus_Giganteus	Misin02G015000.1.v7.1
OG0000016	Msinensis_497_v7.0.aa.fasta	Miscanthus_Giganteus	Misin02G015100.1.v7.1
OG0000016	Msinensis_497_v7.0.aa.fasta	Miscanthus_Giganteus	Misin02G015200.1.v7.1
OG0000016	Msinensis_497_v7.0.aa.fasta	Miscanthus_Giganteus	Misin06G095700.1.v7.1
OG0000016	Msinensis_497_v7.0.aa.fasta	Miscanthus_Giganteus	MisinT317000.1.v7.1
OG0000016	Msinensis_497_v7.0.aa.fasta	Miscanthus_Giganteus	MisinT317100.1.v7.1
OG0000016	Pvirgatumvar_WBCHAP1_778_v1.0.aa.fasta	Panicum_virgatum	PvWBCH1.4NG083700.1.v1.1
OG0000016	Sn-CAM1369-DRAFT-PanAnd-1.0.aa.fasta	Sorghastrum_nutans	Sn00001aa004538_T001
OG0000016	Sn-CAM1369-DRAFT-PanAnd-1.0.aa.fasta	Sorghastrum_nutans	Sn00001aa005753_T001
OG0000016	Sn-CAM1369-DRAFT-PanAnd-1.0.aa.fasta	Sorghastrum_nutans	Sn00001aa005863_T001
OG0000016	Sn-CAM1369-DRAFT-PanAnd-1.0.aa.fasta	Sorghastrum_nutans	Sn00001aa014399_T001
OG0000016	Sn-CAM1369-DRAFT-PanAnd-1.0.aa.fasta	Sorghastrum_nutans	Sn00001aa022592_T001
OG0000016	Sn-CAM1369-DRAFT-PanAnd-1.0.aa.fasta	Sorghastrum_nutans	Sn00001aa023825_T001
OG0000016	Sn-CAM1369-DRAFT-PanAnd-1.0.aa.fasta	Sorghastrum_nutans	Sn00001aa023828_T001
OG0000016	Sn-CAM1369-DRAFT-PanAnd-1.0.aa.fasta	Sorghastrum_nutans	Sn00001aa023830_T001
OG0000016	Sn-CAM1369-DRAFT-PanAnd-1.0.aa.fasta	Sorghastrum_nutans	Sn00001aa023841_T001
OG0000016	Sn-CAM1369-DRAFT-PanAnd-1.0.aa.fasta	Sorghastrum_nutans	Sn00001aa023874_T001
OG0000016	Sn-CAM1369-DRAFT-PanAnd-1.0.aa.fasta	Sorghastrum_nutans	Sn00001aa035212_T001
OG0000016	Sn-CAM1369-DRAFT-PanAnd-1.0.aa.fasta	Sorghastrum_nutans	Sn00001aa039857_T001
OG0000016	Sn-CAM1369-DRAFT-PanAnd-1.0.aa.fasta	Sorghastrum_nutans	Sn00001aa040838_T001
OG0000016	Sn-CAM1369-DRAFT-PanAnd-1.0.aa.fasta	Sorghastrum_nutans	Sn00001aa043068_T001
OG0000016	Sn-CAM1369-DRAFT-PanAnd-1.0.aa.fasta	Sorghastrum_nutans	Sn00001aa048428_T001
OG0000016	Sn-CAM1369-DRAFT-PanAnd-1.0.aa.fasta	Sorghastrum_nutans	Sn00001aa049369_T001
OG0000016	Sn-CAM1369-DRAFT-PanAnd-1.0.aa.fasta	Sorghastrum_nutans	Sn00001aa061004_T001
OG0000016	Sn-CAM1369-DRAFT-PanAnd-1.0.aa.fasta	Sorghastrum_nutans	Sn00001aa061007_T001
OG0000016	Sn-CAM1369-DRAFT-PanAnd-1.0.aa.fasta	Sorghastrum_nutans	Sn00001aa069974_T001
OG0000016	Sn-CAM1369-DRAFT-PanAnd-1.0.aa.fasta	Sorghastrum_nutans	Sn00001aa073494_T001
OG0000016	Sn-CAM1369-DRAFT-PanAnd-1.0.aa.fasta	Sorghastrum_nutans	Sn00001aa080194_T001
OG0000016	Sn-CAM1369-DRAFT-PanAnd-1.0.aa.fasta	Sorghastrum_nutans	Sn00001aa082750_T001
OG0000016	Sn-CAM1369-DRAFT-PanAnd-1.0.aa.fasta	Sorghastrum_nutans	Sn00001aa093528_T001
OG0000016	Td-FL_9056069_6-DRAFT-PanAnd-1.0.aa.fasta	Tripsacum_dactyloides_FL_v1	Td00001aa024183_T001
OG0000016	Td-FL_9056069_6-DRAFT-PanAnd-1.0.aa.fasta	Tripsacum_dactyloides_FL_v1	Td00001aa024184_T003
OG0000016	Td-FL_9056069_6-DRAFT-PanAnd-1.0.aa.fasta	Tripsacum_dactyloides_FL_v1	Td00001aa024186_T001
OG0000016	Td-FL_9056069_6-DRAFT-PanAnd-1.0.aa.fasta	Tripsacum_dactyloides_FL_v1	Td00001aa024195_T001
OG0000016	Td-FL_9056069_6-DRAFT-PanAnd-1.0.aa.fasta	Tripsacum_dactyloides_FL_v1	Td00001aa024196_T001
OG0000016	Td-FL_9056069_6-DRAFT-PanAnd-1.0.aa.fasta	Tripsacum_dactyloides_FL_v1	Td00001aa027865_T001
OG0000017	Ag-CAM1351-DRAFT-PanAnd-1.0.aa.fasta	Andropogon_gerardii	Ag00001aa071342_T001
OG0000017	Pvirgatumvar_WBCHAP1_778_v1.0.aa.fasta	Panicum_virgatum	PvWBCH1.9KG060000.1.v1.1
OG0000017	Sn-CAM1369-DRAFT-PanAnd-1.0.aa.fasta	Sorghastrum_nutans	Sn00001aa052917_T001
OG0000017	Sn-CAM1369-DRAFT-PanAnd-1.0.aa.fasta	Sorghastrum_nutans	Sn00001aa092212_T001
OG0000017	Sn-CAM1369-DRAFT-PanAnd-1.0.aa.fasta	Sorghastrum_nutans	Sn00001aa099977_T001
OG0000017	Ag-CAM1351-DRAFT-PanAnd-1.0.aa.fasta	Andropogon_gerardii	Ag00001aa010828_T001
OG0000017	Ag-CAM1351-DRAFT-PanAnd-1.0.aa.fasta	Andropogon_gerardii	Ag00001aa016412_T001
OG0000017	Ag-CAM1351-DRAFT-PanAnd-1.0.aa.fasta	Andropogon_gerardii	Ag00001aa018131_T001
OG0000017	Ag-CAM1351-DRAFT-PanAnd-1.0.aa.fasta	Andropogon_gerardii	Ag00001aa021004_T001
OG0000017	Ag-CAM1351-DRAFT-PanAnd-1.0.aa.fasta	Andropogon_gerardii	Ag00001aa026982_T001
OG0000017	Ag-CAM1351-DRAFT-PanAnd-1.0.aa.fasta	Andropogon_gerardii	Ag00001aa028014_T001
OG0000017	Ag-CAM1351-DRAFT-PanAnd-1.0.aa.fasta	Andropogon_gerardii	Ag00001aa032756_T001
OG0000017	Ag-CAM1351-DRAFT-PanAnd-1.0.aa.fasta	Andropogon_gerardii	Ag00001aa038230_T001
OG0000017	Ag-CAM1351-DRAFT-PanAnd-1.0.aa.fasta	Andropogon_gerardii	Ag00001aa040203_T001
OG0000017	Ag-CAM1351-DRAFT-PanAnd-1.0.aa.fasta	Andropogon_gerardii	Ag00001aa040954_T001
OG0000017	Ag-CAM1351-DRAFT-PanAnd-1.0.aa.fasta	Andropogon_gerardii	Ag00001aa047395_T001
OG0000017	Ag-CAM1351-DRAFT-PanAnd-1.0.aa.fasta	Andropogon_gerardii	Ag00001aa089622_T001
OG0000017	Ag-CAM1351-DRAFT-PanAnd-1.0.aa.fasta	Andropogon_gerardii	Ag00001aa091272_T001
OG0000017	Ag-CAM1351-DRAFT-PanAnd-1.0.aa.fasta	Andropogon_gerardii	Ag00001aa094639_T001
OG0000017	Ag-CAM1351-DRAFT-PanAnd-1.0.aa.fasta	Andropogon_gerardii	Ag00001aa097405_T001
OG0000017	Ag-CAM1351-DRAFT-PanAnd-1.0.aa.fasta	Andropogon_gerardii	Ag00001aa100916_T001
OG0000017	Ag-CAM1351-DRAFT-PanAnd-1.0.aa.fasta	Andropogon_gerardii	Ag00001aa103738_T001
OG0000017	Ag-CAM1351-DRAFT-PanAnd-1.0.aa.fasta	Andropogon_gerardii	Ag00001aa113786_T001
OG0000017	Ag-CAM1351-DRAFT-PanAnd-1.0.aa.fasta	Andropogon_gerardii	Ag00001aa115175_T001
OG0000017	Ag-CAM1351-DRAFT-PanAnd-1.0.aa.fasta	Andropogon_gerardii	Ag00001aa119144_T001
OG0000017	Ag-CAM1351-DRAFT-PanAnd-1.0.aa.fasta	Andropogon_gerardii	Ag00001aa125474_T001
OG0000017	Ag-CAM1351-DRAFT-PanAnd-1.0.aa.fasta	Andropogon_gerardii	Ag00001aa134331_T001
OG0000017	Ag-CAM1351-DRAFT-PanAnd-1.0.aa.fasta	Andropogon_gerardii	Ag00001aa135087_T001
OG0000017	Ag-CAM1351-DRAFT-PanAnd-1.0.aa.fasta	Andropogon_gerardii	Ag00001aa144908_T001
OG0000017	Ag-CAM1351-DRAFT-PanAnd-1.0.aa.fasta	Andropogon_gerardii	Ag00001aa149457_T002
OG0000017	Ag-CAM1351-DRAFT-PanAnd-1.0.aa.fasta	Andropogon_gerardii	Ag00001aa150012_T001
OG0000017	Ag-CAM1351-DRAFT-PanAnd-1.0.aa.fasta	Andropogon_gerardii	Ag00001aa152428_T001
OG0000017	Ag-CAM1351-DRAFT-PanAnd-1.0.aa.fasta	Andropogon_gerardii	Ag00001aa154677_T001
OG0000017	Msinensis_497_v7.0.aa.fasta	Miscanthus_Giganteus	Misin01G076100.1.v7.1
OG0000017	Msinensis_497_v7.0.aa.fasta	Miscanthus_Giganteus	Misin01G513600.1.v7.1
OG0000017	Msinensis_497_v7.0.aa.fasta	Miscanthus_Giganteus	Misin02G047000.1.v7.1
OG0000017	Msinensis_497_v7.0.aa.fasta	Miscanthus_Giganteus	Misin02G119200.1.v7.1
OG0000017	Msinensis_497_v7.0.aa.fasta	Miscanthus_Giganteus	Misin02G513500.1.v7.1
OG0000017	Msinensis_497_v7.0.aa.fasta	Miscanthus_Giganteus	Misin05G132000.1.v7.1
OG0000017	Msinensis_497_v7.0.aa.fasta	Miscanthus_Giganteus	Misin05G304800.1.v7.1
OG0000017	Msinensis_497_v7.0.aa.fasta	Miscanthus_Giganteus	Misin06G115700.1.v7.1
OG0000017	Msinensis_497_v7.0.aa.fasta	Miscanthus_Giganteus	Misin06G295200.1.v7.1
OG0000017	Msinensis_497_v7.0.aa.fasta	Miscanthus_Giganteus	Misin07G052200.1.v7.1
OG0000017	Msinensis_497_v7.0.aa.fasta	Miscanthus_Giganteus	Misin18G223900.1.v7.1
OG0000017	Msinensis_497_v7.0.aa.fasta	Miscanthus_Giganteus	Misin19G215500.1.v7.1
OG0000017	Msinensis_497_v7.0.aa.fasta	Miscanthus_Giganteus	MisinT414300.1.v7.1
OG0000017	Pvirgatumvar_WBCHAP1_778_v1.0.aa.fasta	Panicum_virgatum	PvWBCH1.1KG049100.1.v1.1
OG0000017	Pvirgatumvar_WBCHAP1_778_v1.0.aa.fasta	Panicum_virgatum	PvWBCH1.1NG043500.1.v1.1
[truncated: 379,667+ more rows]

## Sheet: S3_orthogroup_log2FC
Supplemental Table S3. Log₂ fold-change values of protein abundance across species at the orthogroup level.
orthogroup	log2FC	padj	species	DAP	rank
OG0000006	-1.57777	0.155106	Ag	NS	2223
OG0000012	-0.0788757	0.791266	Ag	NS	992
OG0000013	1.04264	1	Ag	NS	97
OG0000014	-1.30519	0.0470482	Ag	DOWN	2199
OG0000017	-0.468226	0.122842	Ag	NS	1774
OG0000034	0.977832	0.0030575	Ag	NS	104
OG0000037	-0.368825	0.198057	Ag	NS	1597
OG0000047	-0.639666	0.0847837	Ag	NS	1949
OG0000056	-0.603589	0.0685986	Ag	NS	1916
OG0000059	-1.62593	1	Ag	NS	2227
OG0000104	0.1863	0.884935	Ag	NS	503
OG0000110	0.492409	0.0314237	Ag	NS	251
OG0000122	-0.585801	0.0217159	Ag	NS	1900
OG0000161	-1.68162	0.0212805	Ag	DOWN	2231
OG0000166	0.158337	1	Ag	NS	551
OG0000173	0.222155	1	Ag	NS	454
OG0000175	-0.642533	0.280134	Ag	NS	1951
OG0000197	-0.439596	0.896012	Ag	NS	1738
OG0000200	-0.145605	1	Ag	NS	1126
OG0000213	0.43082	1	Ag	NS	282
OG0000224	0.527642	0.0536254	Ag	NS	234
OG0000229	0.14712	0.000530762	Ag	NS	569
OG0000231	0.0440443	1	Ag	NS	761
OG0000246	-0.25897	0.385634	Ag	NS	1366
OG0000247	-0.599462	0.549389	Ag	NS	1914
OG0000260	-0.526982	0.164591	Ag	NS	1833
OG0000267	-0.195946	0.940535	Ag	NS	1250
OG0000270	0.0285692	1	Ag	NS	782
OG0000273	0.800745	1	Ag	NS	140
OG0000286	0.198629	0.698949	Ag	NS	486
OG0000288	2.18915	0.00217309	Ag	UP	11
OG0000289	1.26826	0.00574845	Ag	UP	71
OG0000291	-0.164884	1	Ag	NS	1183
OG0000300	-0.145683	0.777869	Ag	NS	1130
OG0000301	-0.413115	1	Ag	NS	1686
OG0000305	-1.60844	0.00028107	Ag	DOWN	2226
OG0000306	-0.739372	0.0536254	Ag	NS	2016
OG0000316	0.185531	1	Ag	NS	504
OG0000323	-0.181817	1	Ag	NS	1219
OG0000331	-0.556393	0.0548347	Ag	NS	1874
OG0000332	0.518625	0.619898	Ag	NS	238
OG0000336	-0.595097	0.1065	Ag	NS	1909
OG0000338	-0.42082	0.988441	Ag	NS	1706
OG0000343	-0.231075	1	Ag	NS	1308
OG0000355	-0.0505977	0.374824	Ag	NS	935
OG0000358	-0.83908	0.0223282	Ag	NS	2072
OG0000380	0.688404	1	Ag	NS	165
OG0000384	-0.41889	0.896012	Ag	NS	1697
OG0000386	0.0827088	0.406488	Ag	NS	684
OG0000390	0.951588	0.385559	Ag	NS	106
OG0000402	-0.40871	0.423372	Ag	NS	1678
OG0000403	-0.92139	0.0983615	Ag	NS	2107
OG0000405	-0.408275	0.0544812	Ag	NS	1677
OG0000406	-0.926865	1	Ag	NS	2110
OG0000423	-0.182786	1	Ag	NS	1220
OG0000433	-1.94563	0.00633849	Ag	DOWN	2237
OG0000434	-0.097513	0.0405097	Ag	NS	1032
OG0000461	0.931243	0.149865	Ag	NS	113
OG0000462	-0.395763	1	Ag	NS	1650
OG0000464	-0.488026	0.507687	Ag	NS	1799
OG0000468	0.385155	1	Ag	NS	305
OG0000486	-0.620843	1	Ag	NS	1935
OG0000495	-0.584241	0.711638	Ag	NS	1897
OG0000496	-0.0335695	1	Ag	NS	905
OG0000498	-0.136062	1	Ag	NS	1106
OG0000500	-0.150401	0.941803	Ag	NS	1142
OG0000507	0.0824669	0.849323	Ag	NS	687
OG0000508	-0.14401	1	Ag	NS	1122
OG0000523	0.565122	0.0725842	Ag	NS	215
OG0000527	-0.383373	1	Ag	NS	1630
OG0000528	-0.0465162	0.983558	Ag	NS	925
OG0000538	-0.742934	0.646473	Ag	NS	2018
OG0000565	-0.632657	0.0534853	Ag	NS	1946
OG0000591	-0.166735	1	Ag	NS	1190
OG0000595	-0.236164	1	Ag	NS	1317
OG0000596	-0.16168	0.598708	Ag	NS	1179
OG0000620	0.287253	1	Ag	NS	389
OG0000628	-0.24127	0.76393	Ag	NS	1327
OG0000630	0.0896587	1	Ag	NS	676
OG0000642	1.79278	0.029185	Ag	UP	31
OG0000646	0.222669	0.228299	Ag	NS	453
OG0000648	-0.386468	0.988434	Ag	NS	1634
OG0000654	1.4951	0.00892798	Ag	UP	56
OG0000666	0.0551957	1	Ag	NS	738
OG0000670	0.776525	0.0120235	Ag	NS	147
OG0000676	0.43189	0.78379	Ag	NS	280
OG0000686	-0.597278	1	Ag	NS	1912
OG0000694	-0.00433459	1	Ag	NS	842
OG0000704	-0.550043	0.447976	Ag	NS	1862
OG0000708	-0.00395894	1	Ag	NS	841
OG0000710	0.397864	0.00461907	Ag	NS	297
OG0000715	-2.157	0.0544812	Ag	NS	2243
OG0000719	0.0778973	1	Ag	NS	698
OG0000723	0.155749	1	Ag	NS	556
OG0000731	0.302173	0.62676	Ag	NS	367
OG0000732	-0.588574	0.533908	Ag	NS	1902
OG0000736	-1.43157	1	Ag	NS	2212
OG0000737	0.195131	1	Ag	NS	491
OG0000744	-0.0172277	1	Ag	NS	865
OG0000746	-0.148801	1	Ag	NS	1134
OG0000750	0.62293	0.989479	Ag	NS	185
OG0000758	-0.307573	0.469771	Ag	NS	1470
OG0000762	-0.334607	0.434881	Ag	NS	1527
OG0000763	-0.192645	0.924082	Ag	NS	1243
OG0000764	-0.142417	1	Ag	NS	1119
OG0000769	-0.239566	1	Ag	NS	1324
OG0000776	0.155749	1	Ag	NS	556
OG0000787	-0.432017	0.174041	Ag	NS	1725
OG0000799	-0.362158	0.494282	Ag	NS	1588
OG0000800	0.0259408	1	Ag	NS	789
OG0000803	0.0717627	1	Ag	NS	705
OG0000807	0.210389	1	Ag	NS	474
OG0000812	-0.326063	0.781698	Ag	NS	1513
OG0000815	-0.310999	0.184017	Ag	NS	1477
OG0000820	-1.1047	0.244946	Ag	NS	2163
OG0000823	0.597839	0.0049488	Ag	NS	201
OG0000837	0.126973	1	Ag	NS	609
OG0000839	-0.198771	1	Ag	NS	1255
OG0000840	0.596526	0.364658	Ag	NS	202
OG0000851	0.0603074	1	Ag	NS	729
OG0000861	0.169054	0.931052	Ag	NS	536
OG0000863	1.45811	0.00246598	Ag	UP	59
OG0000864	-0.666576	0.453858	Ag	NS	1967
OG0000868	-0.110916	1	Ag	NS	1058
OG0000880	-0.473947	0.59715	Ag	NS	1784
OG0000881	-0.459287	0.216142	Ag	NS	1766
OG0000882	-0.12658	1	Ag	NS	1092
OG0000884	-0.492079	1	Ag	NS	1804
OG0000885	-0.305788	1	Ag	NS	1465
OG0000889	-0.861367	0.137706	Ag	NS	2081
OG0000890	-0.126214	1	Ag	NS	1091
OG0000894	-0.652901	1	Ag	NS	1959
OG0000904	-0.391668	0.569922	Ag	NS	1643
OG0000906	-0.271379	1	Ag	NS	1389
OG0000915	-0.588574	0.764018	Ag	NS	1902
OG0000926	-0.440502	1	Ag	NS	1741
OG0000929	0.536053	1	Ag	NS	229
OG0000940	-0.516636	0.0771748	Ag	NS	1822
OG0000941	-0.498986	0.250298	Ag	NS	1811
OG0000942	-0.14401	1	Ag	NS	1122
OG0000943	-1.43051	0.0651428	Ag	NS	2211
OG0000945	0.564622	0.207338	Ag	NS	216
OG0000955	0.553852	1	Ag	NS	218
OG0000962	0.0593553	1	Ag	NS	730
OG0000966	-0.215915	1	Ag	NS	1285
OG0000973	-0.434939	0.931231	Ag	NS	1729
OG0000976	0.38671	0.05624	Ag	NS	303
OG0000979	0.0200577	1	Ag	NS	797
OG0000980	-0.0291463	1	Ag	NS	895
OG0000989	0.728058	0.658648	Ag	NS	156
OG0000994	-0.988504	0.00798051	Ag	NS	2131
OG0001000	-0.077041	1	Ag	NS	988
OG0001003	0.303846	1	Ag	NS	365
OG0001014	-0.0137492	1	Ag	NS	862
OG0001025	-0.459973	1	Ag	NS	1767
OG0001032	-0.32916	1	Ag	NS	1518
OG0001033	-0.552224	0.0962859	Ag	NS	1871
OG0001038	-0.53675	0.903479	Ag	NS	1846
OG0001043	0.258217	1	Ag	NS	417
OG0001047	-0.318658	0.356875	Ag	NS	1492
OG0001055	-0.531156	0.479715	Ag	NS	1839
OG0001058	-0.45799	1	Ag	NS	1764
OG0001069	-0.109638	1	Ag	NS	1057
OG0001070	0.255803	1	Ag	NS	422
OG0001074	-0.0289781	1	Ag	NS	894
OG0001076	-0.874757	0.0888979	Ag	NS	2088
OG0001078	0.202887	1	Ag	NS	482
OG0001080	0.17117	1	Ag	NS	532
OG0001082	-0.0409718	1	Ag	NS	917
OG0001087	-0.422752	0.59715	Ag	NS	1711
OG0001090	-0.28279	1	Ag	NS	1412
OG0001094	-0.018189	0.266536	Ag	NS	868
OG0001108	0.269033	1	Ag	NS	408
OG0001110	0.109581	0.21233	Ag	NS	643
OG0001124	-1.63257	0.0339971	Ag	DOWN	2228
OG0001126	-0.483985	1	Ag	NS	1796
OG0001127	-0.0869526	1	Ag	NS	1009
OG0001134	-0.336428	0.81628	Ag	NS	1533
OG0001137	-0.369595	0.590223	Ag	NS	1599
OG0001139	0.849449	0.153247	Ag	NS	133
OG0001145	0.476122	1	Ag	NS	258
OG0001150	-0.711391	0.287402	Ag	NS	1994
OG0001162	0.1503	0.220033	Ag	NS	562
OG0001180	0.0929257	0.678364	Ag	NS	670
OG0001185	-0.488026	1	Ag	NS	1799
OG0001187	-0.167507	0.00548599	Ag	NS	1194
OG0001200	-0.212568	1	Ag	NS	1278
OG0001208	-0.248108	0.14077	Ag	NS	1342
OG0001216	-0.00578235	1	Ag	NS	843
OG0001221	0.1137	1	Ag	NS	629
OG0001223	-0.275786	1	Ag	NS	1396
OG0001228	-0.0802298	1	Ag	NS	995
OG0001236	-1.07704	0.519985	Ag	NS	2154
OG0001241	-0.132499	1	Ag	NS	1103
OG0001243	-0.710756	0.00114724	Ag	NS	1991
OG0001259	-0.82283	0.0254507	Ag	NS	2066
OG0001266	-0.337323	0.0454124	Ag	NS	1536
OG0001269	-0.154594	0.988172	Ag	NS	1154
OG0001272	-0.293409	0.147293	Ag	NS	1440
OG0001287	0.589763	0.0536254	Ag	NS	204
OG0001296	1.18106	0.0164512	Ag	UP	81
OG0001302	-0.236164	1	Ag	NS	1317
OG0001304	-0.209228	0.389767	Ag	NS	1272
OG0001308	-0.34933	0.00892798	Ag	NS	1564
OG0001322	-1.63987	0.013293	Ag	DOWN	2229
OG0001328	0.586833	0.330858	Ag	NS	206
OG0001338	0.0975077	0.545528	Ag	NS	662
OG0001340	-0.296899	0.41684	Ag	NS	1446
OG0001361	-1.56064	0.151361	Ag	NS	2222
OG0001363	-0.506353	0.0281359	Ag	NS	1815
OG0001366	-0.22095	1	Ag	NS	1289
OG0001369	-0.158548	0.711677	Ag	NS	1167
OG0001372	-0.897006	0.0242192	Ag	NS	2099
OG0001379	-0.184425	1	Ag	NS	1223
OG0001380	-0.236164	1	Ag	NS	1317
OG0001381	-0.330973	0.0504758	Ag	NS	1519
OG0001383	1.2762	1	Ag	NS	70
OG0001417	-0.258425	0.149173	Ag	NS	1361
OG0001432	-0.160066	0.256028	Ag	NS	1173
OG0001439	-0.453826	1	Ag	NS	1761
OG0001450	0.653519	1	Ag	NS	178
OG0001455	-0.0291463	1	Ag	NS	895
OG0001467	-0.312939	0.0948808	Ag	NS	1482
OG0001476	0.0538064	1	Ag	NS	742
OG0001479	-0.913718	0.851822	Ag	NS	2106
OG0001484	-0.413115	0.235412	Ag	NS	1686
OG0001489	-0.121863	1	Ag	NS	1081
OG0001495	0.452703	1	Ag	NS	267
OG0001499	-0.406848	0.0445773	Ag	NS	1674
OG0001503	-0.646223	0.229246	Ag	NS	1954
OG0001506	0.0659582	0.358066	Ag	NS	718
OG0001529	0.374768	0.295688	Ag	NS	312
OG0001536	-0.488026	1	Ag	NS	1799
OG0001541	-0.117511	0.280005	Ag	NS	1069
OG0001550	-0.306054	1	Ag	NS	1468
OG0001569	-0.0203404	1	Ag	NS	872
OG0001571	0.60502	1	Ag	NS	196
OG0001580	0.630405	0.0221617	Ag	NS	183
OG0001588	-0.155213	1	Ag	NS	1156
OG0001609	-0.936736	0.0114266	Ag	NS	2115
OG0001612	0.104337	1	Ag	NS	648
OG0001619	-1.2754	0.0843039	Ag	NS	2194
OG0001632	0.850879	0.00291946	Ag	NS	131
OG0001638	-0.608494	1	Ag	NS	1924
OG0001655	-0.771027	0.364189	Ag	NS	2037
OG0001659	-0.0664274	1	Ag	NS	964
OG0001661	0.0313033	1	Ag	NS	780
OG0001662	-0.388798	0.863083	Ag	NS	1639
OG0001675	-0.334607	1	Ag	NS	1527
OG0001684	-0.249822	1	Ag	NS	1347
OG0001701	-0.313942	0.155635	Ag	NS	1484
OG0001706	-0.36869	0.010903	Ag	NS	1596
OG0001716	-0.732165	0.0239368	Ag	NS	2011
OG0001719	-0.430509	0.59589	Ag	NS	1720
OG0001721	-0.351074	1	Ag	NS	1567
OG0001726	-0.440263	1	Ag	NS	1739
OG0001728	0.206643	1	Ag	NS	478
OG0001735	-0.107803	1	Ag	NS	1052
OG0001746	-0.407822	0.227342	Ag	NS	1676
OG0001758	-0.810966	0.25819	Ag	NS	2061
OG0001760	-0.287584	0.127407	Ag	NS	1424
OG0001787	1.22774	0.0165152	Ag	UP	77
OG0001792	-0.72261	0.0420536	Ag	NS	2001
OG0001828	-0.356606	0.00359021	Ag	NS	1574
OG0001834	-0.194295	0.849527	Ag	NS	1245
OG0001843	-0.42082	0.0699344	Ag	NS	1706
OG0001853	-0.150401	1	Ag	NS	1142
OG0001856	-0.0558912	1	Ag	NS	945
OG0001868	-0.617056	1	Ag	NS	1928
OG0001888	-0.533242	0.081267	Ag	NS	1841
OG0001890	-1.04097	0.00892798	Ag	DOWN	2145
OG0001891	0.435388	0.0916776	Ag	NS	278
OG0001906	-0.12113	0.637504	Ag	NS	1080
OG0001917	0.132248	1	Ag	NS	597
OG0001923	0.0496308	1	Ag	NS	754
OG0001935	-0.894322	0.0536254	Ag	NS	2098
OG0001939	0.158337	1	Ag	NS	551
OG0001945	-0.321928	1	Ag	NS	1499
OG0001953	-0.0877733	1	Ag	NS	1011
OG0001959	1.65535	0.00674163	Ag	UP	38
OG0001963	-0.0954196	1	Ag	NS	1025
OG0001975	-0.320829	1	Ag	NS	1496
OG0001997	-0.0679388	1	Ag	NS	970
OG0002006	-0.229382	1	Ag	NS	1303
OG0002009	-0.104697	1	Ag	NS	1043
OG0002013	-0.924125	0.215394	Ag	NS	2109
OG0002018	0.10165	1	Ag	NS	655
OG0002021	-0.161653	1	Ag	NS	1175
OG0002023	-0.323733	0.410206	Ag	NS	1506
OG0002025	-0.209228	1	Ag	NS	1272
OG0002040	0.220742	0.536057	Ag	NS	458
OG0002061	-0.120294	0.893499	Ag	NS	1075
OG0002062	0.0757086	1	Ag	NS	702
OG0002064	-0.28578	0.0462633	Ag	NS	1418
OG0002077	-0.125006	0.99617	Ag	NS	1087
OG0002088	-0.403542	0.798625	Ag	NS	1665
OG0002090	-0.07552	1	Ag	NS	986
OG0002091	-0.268817	1	Ag	NS	1383
OG0002100	-0.234465	0.95186	Ag	NS	1314
OG0002101	0.15835	1	Ag	NS	550
OG0002113	0.631337	1	Ag	NS	182
OG0002122	-0.859876	0.00574635	Ag	NS	2078
OG0002125	-0.171368	0.82423	Ag	NS	1203
OG0002133	-0.24127	1	Ag	NS	1327
OG0002139	0.136191	0.772993	Ag	NS	590
OG0002153	-0.773491	0.0670897	Ag	NS	2040
OG0002161	-0.120303	1	Ag	NS	1079
OG0002171	0.41792	0.501644	Ag	NS	286
OG0002175	-1.21424	0.531972	Ag	NS	2184
OG0002176	-0.488026	1	Ag	NS	1799
OG0002190	0.111031	1	Ag	NS	638
OG0002191	-0.0630789	1	Ag	NS	959
OG0002197	-0.962969	0.390801	Ag	NS	2124
OG0002208	-0.280321	0.347756	Ag	NS	1408
OG0002214	0.380729	0.686285	Ag	NS	307
OG0002228	-0.940645	0.129321	Ag	NS	2116
OG0002232	-0.173336	0.923377	Ag	NS	1210
OG0002237	-0.0900449	1	Ag	NS	1013
OG0002238	0.23492	1	Ag	NS	438
OG0002248	-0.397828	0.00548599	Ag	NS	1656
OG0002270	0.598365	0.970699	Ag	NS	200
OG0002286	-0.312939	1	Ag	NS	1482
OG0002300	-0.808437	0.0223282	Ag	NS	2060
OG0002316	-1	0.020044	Ag	NS	2133
OG0002341	-0.395929	0.248841	Ag	NS	1651
OG0002345	0.791606	0.0458924	Ag	NS	144
OG0002355	-0.525213	0.0210216	Ag	NS	1832
OG0002361	-0.192645	1	Ag	NS	1243
OG0002368	-1.95456	0.0419954	Ag	DOWN	2238
OG0002379	-0.24127	0.344924	Ag	NS	1327
OG0002381	-0.362158	0.23322	Ag	NS	1588
OG0002384	-0.146771	0.15168	Ag	NS	1131
OG0002396	0.464668	1	Ag	NS	261
OG0002425	-1.25498	0.000151213	Ag	DOWN	2190
OG0002432	-0.0846703	1	Ag	NS	1005
OG0002435	0.0621217	1	Ag	NS	724
OG0002436	0.177599	0.962361	Ag	NS	516
OG0002502	-0.0459917	1	Ag	NS	924
OG0002524	1.53897	0.123419	Ag	NS	51
OG0002531	-0.314733	1	Ag	NS	1485
OG0002532	-0.0528949	1	Ag	NS	938
OG0002544	-0.622602	0.539499	Ag	NS	1938
OG0002556	-0.698998	0.689497	Ag	NS	1982
OG0002558	-0.526992	1	Ag	NS	1834
OG0002559	0.368489	1	Ag	NS	314
OG0002575	-0.0232698	1	Ag	NS	879
OG0002591	-0.214459	1	Ag	NS	1283
OG0002597	-0.00868224	1	Ag	NS	846
OG0002600	-0.550558	0.733356	Ag	NS	1865
OG0002605	-0.132894	1	Ag	NS	1104
OG0002615	-0.212562	0.0264553	Ag	NS	1277
OG0002621	-0.244685	1	Ag	NS	1335
OG0002630	-0.436354	0.397753	Ag	NS	1732
OG0002650	-0.195132	0.764018	Ag	NS	1249
OG0002665	-1.32193	0.158093	Ag	NS	2203
OG0002674	-0.164884	1	Ag	NS	1183
OG0002678	-0.190997	0.631197	Ag	NS	1239
OG0002679	0.140124	1	Ag	NS	585
OG0002722	0.0949116	1	Ag	NS	666
OG0002725	0.365133	0.3737	Ag	NS	319
OG0002726	-0.409278	0.371716	Ag	NS	1679
OG0002730	-0.275786	1	Ag	NS	1396
OG0002737	-0.0394883	1	Ag	NS	912
OG0002760	-1.52435	0.457716	Ag	NS	2218
OG0002761	-0.147202	0.671557	Ag	NS	1132
OG0002770	-0.153994	0.943876	Ag	NS	1153
OG0002771	-0.619271	0.0395247	Ag	NS	1931
OG0002772	-0.0330599	0.389796	Ag	NS	904
OG0002773	-0.291592	1	Ag	NS	1430
OG0002776	-0.22095	1	Ag	NS	1289
OG0002784	-0.395929	0.837361	Ag	NS	1651
OG0002789	-1.44615	1	Ag	NS	2214
OG0002791	-0.442222	0.651586	Ag	NS	1743
OG0002818	-0.304696	1	Ag	NS	1464
OG0002834	1.09626	0.372972	Ag	NS	91
OG0002854	-0.0394883	1	Ag	NS	912
OG0002858	-0.172994	0.387273	Ag	NS	1206
OG0002866	-0.155213	1	Ag	NS	1156
OG0002875	0.528082	0.637373	Ag	NS	231
OG0002889	-0.619271	0.0651428	Ag	NS	1931
OG0002897	0.212359	1	Ag	NS	471
OG0002921	0.218838	0.721609	Ag	NS	463
OG0002922	-0.428566	0.387273	Ag	NS	1717
OG0002923	-0.13581	0.426435	Ag	NS	1105
OG0002924	-0.302226	0.274055	Ag	NS	1456
OG0002925	2.45365	0.00930751	Ag	UP	5
OG0002945	-0.227692	1	Ag	NS	1298
OG0002946	0.263034	0.961848	Ag	NS	412
OG0002952	-0.454032	0.21715	Ag	NS	1762
OG0002997	0.31034	0.835551	Ag	NS	359
OG0003023	0.235114	1	Ag	NS	436
OG0003031	-1.33279	0.085961	Ag	NS	2206
OG0003039	0.120848	1	Ag	NS	621
OG0003045	0.0635029	1	Ag	NS	720
OG0003047	0.331132	0.372217	Ag	NS	346
OG0003082	-0.456009	1	Ag	NS	1763
OG0003102	-0.214993	1	Ag	NS	1284
OG0003106	-1.02034	0.378424	Ag	NS	2139
OG0003111	0.185232	1	Ag	NS	505
OG0003112	0.0100637	1	Ag	NS	812
OG0003113	-0.187707	0.896099	Ag	NS	1235
OG0003122	-0.0247367	1	Ag	NS	885
OG0003137	-0.0649175	1	Ag	NS	962
OG0003143	0.0593553	1	Ag	NS	730
OG0003161	-0.668868	0.720445	Ag	NS	1969
OG0003168	0.747602	0.0544812	Ag	NS	152
OG0003245	-0.22095	1	Ag	NS	1289
OG0003276	0.102994	1	Ag	NS	653
OG0003277	-0.558517	0.363857	Ag	NS	1877
OG0003283	-0.796995	0.0158829	Ag	NS	2055
OG0003285	0.192825	1	Ag	NS	495
OG0003287	-0.109272	0.628976	Ag	NS	1053
OG0003294	0.10165	1	Ag	NS	655
OG0003296	-0.286304	0.681601	Ag	NS	1419
OG0003301	0.147958	1	Ag	NS	566
OG0003319	0.0813396	1	Ag	NS	689
OG0003325	-0.013043	1	Ag	NS	858
OG0003359	0.478195	0.469771	Ag	NS	255
OG0003364	1.79577	1	Ag	NS	30
OG0003369	-0.680382	0.0940093	Ag	NS	1976
OG0003382	0.324971	1	Ag	NS	350
OG0003395	-0.450084	0.401843	Ag	NS	1755
OG0003398	-0.369595	1	Ag	NS	1599
OG0003400	-0.888969	0.025758	Ag	NS	2093
OG0003417	0.211635	1	Ag	NS	472
OG0003421	0.134878	1	Ag	NS	591
OG0003436	-0.249089	1	Ag	NS	1346
OG0003440	-0.187707	0.873293	Ag	NS	1235
OG0003442	-1.0274	0.0285377	Ag	DOWN	2140
OG0003463	0.157044	0.163283	Ag	NS	554
OG0003472	0.606916	0.777869	Ag	NS	195
OG0003478	1.29112	0.0212811	Ag	UP	68
OG0003484	-0.421305	0.863986	Ag	NS	1710
OG0003486	-0.356606	1	Ag	NS	1574
OG0003495	-0.465938	0.483953	Ag	NS	1771
OG0003509	-0.190997	0.953137	Ag	NS	1239
OG0003530	1.42277	0.53885	Ag	NS	60
OG0003555	0.579576	0.974824	Ag	NS	209
OG0003574	0.297485	1	Ag	NS	374
OG0003576	-0.325539	1	Ag	NS	1508
OG0003590	-0.131313	1	Ag	NS	1099
OG0003604	-0.201294	1	Ag	NS	1260
OG0003608	-0.547932	0.318791	Ag	NS	1859
OG0003613	0.896655	0.385559	Ag	NS	121
OG0003619	-0.285697	0.904453	Ag	NS	1417
OG0003640	0.0551957	1	Ag	NS	738
OG0003663	-0.349235	1	Ag	NS	1560
OG0003665	0.172488	1	Ag	NS	525
OG0003666	-0.186111	1	Ag	NS	1234
OG0003675	0.0662614	1	Ag	NS	716
OG0003711	-0.988504	0.838496	Ag	NS	2131
OG0003712	0.228973	0.557225	Ag	NS	440
OG0003720	0.0538064	1	Ag	NS	742
OG0003728	1.63727	0.00058826	Ag	UP	41
OG0003744	0.308011	0.79854	Ag	NS	361
OG0003768	0.191563	1	Ag	NS	496
OG0003785	0.00256559	1	Ag	NS	833
OG0003789	-0.428566	0.294227	Ag	NS	1717
OG0003817	0.15056	0.539772	Ag	NS	561
OG0003852	-1.43246	0.00899252	Ag	DOWN	2213
OG0003871	0.0935602	1	Ag	NS	669
OG0003900	1.34937	0.155272	Ag	NS	63
OG0003951	-0.277534	1	Ag	NS	1404
OG0003967	-0.29598	0.197355	Ag	NS	1445
OG0003977	0.256998	0.42098	Ag	NS	421
OG0004004	-0.0394883	1	Ag	NS	912
OG0004009	0.0799754	1	Ag	NS	691
OG0004016	-0.0679388	1	Ag	NS	970
OG0004028	-0.0634092	1	Ag	NS	960
OG0004034	-0.166503	1	Ag	NS	1186
OG0004036	-0.199255	0.804286	Ag	NS	1256
OG0004053	-1.07704	0.00667325	Ag	DOWN	2154
OG0004054	-0.274041	0.763742	Ag	NS	1392
OG0004074	-0.595097	0.789112	Ag	NS	1909
OG0004079	0.427606	0.487049	Ag	NS	283
OG0004082	-0.795859	0.00255089	Ag	NS	2053
OG0004098	-0.481969	0.34423	Ag	NS	1792
OG0004103	-0.186065	1	Ag	NS	1229
OG0004121	1.01078	0.772993	Ag	NS	99
OG0004123	0.259423	0.885506	Ag	NS	416
OG0004128	0.128293	1	Ag	NS	604
OG0004164	-0.027675	1	Ag	NS	893
OG0004185	-0.56918	1	Ag	NS	1888
OG0004186	-0.166443	1	Ag	NS	1185
OG0004200	0.168642	1	Ag	NS	537
OG0004201	-0.0543923	1	Ag	NS	941
OG0004208	-0.0831412	1	Ag	NS	1000
OG0004214	-2.04692	0.00768669	Ag	DOWN	2241
OG0004226	-0.307573	1	Ag	NS	1470
OG0004237	-0.605487	0.0615065	Ag	NS	1919
OG0004264	-0.172994	1	Ag	NS	1206
OG0004302	-0.883635	0.419552	Ag	NS	2091
OG0004328	0.578214	1	Ag	NS	211
OG0004350	-0.0954196	1	Ag	NS	1025
OG0004387	-0.351074	0.818752	Ag	NS	1567
OG0004392	-0.85726	0.155279	Ag	NS	2077
OG0004407	-0.0649175	1	Ag	NS	962
OG0004431	-0.309359	1	Ag	NS	1473
OG0004446	-0.710756	1	Ag	NS	1991
OG0004468	0.0607285	1	Ag	NS	728
OG0004474	-0.41889	1	Ag	NS	1697
OG0004483	-0.407364	0.240382	Ag	NS	1675
OG0004495	-0.06995	1	Ag	NS	978
OG0004509	-0.0215256	1	Ag	NS	875
OG0004512	0.363433	1	Ag	NS	321
OG0004515	0.0703893	1	Ag	NS	709
OG0004533	-0.614845	0.00547793	Ag	NS	1927
OG0004534	-0.535332	0.0337247	Ag	NS	1845
OG0004535	-0.318326	1	Ag	NS	1488
OG0004557	-0.272297	0.581648	Ag	NS	1390
OG0004559	1.64062	0.528021	Ag	NS	39
OG0004562	-0.0543923	1	Ag	NS	941
OG0004564	-0.394032	0.0664385	Ag	NS	1646
OG0004572	-0.680382	1	Ag	NS	1976
OG0004576	-1.32916	0.00028107	Ag	DOWN	2205
OG0004579	-0.115597	1	Ag	NS	1066
OG0004593	-0.375635	1	Ag	NS	1619
OG0004597	-0.112475	1	Ag	NS	1062
OG0004610	-0.013043	1	Ag	NS	858
OG0004627	-0.435618	0.0264553	Ag	NS	1730
OG0004652	-0.295128	1	Ag	NS	1441
OG0004654	0.345964	1	Ag	NS	334
OG0004662	-0.325539	1	Ag	NS	1508
OG0004663	-0.564905	0.108968	Ag	NS	1884
OG0004695	-0.291592	1	Ag	NS	1430
OG0004696	-1.0966	0.00990196	Ag	DOWN	2160
OG0004712	-0.756331	0.163754	Ag	NS	2029
OG0004724	-0.805913	0.600318	Ag	NS	2057
OG0004734	-0.264368	0.101959	Ag	NS	1375
OG0004740	-0.0558912	1	Ag	NS	945
OG0004741	-0.21927	1	Ag	NS	1288
OG0004743	-0.545824	0.0644163	Ag	NS	1854
OG0004747	0	1	Ag	NS	838
OG0004774	-0.0513992	1	Ag	NS	936
OG0004781	-0.354759	0.0202504	Ag	NS	1572
OG0004798	-0.0499049	1	Ag	NS	934
OG0004800	0.289028	0.229246	Ag	NS	387
OG0004803	0.163499	1	Ag	NS	542
OG0004804	0.0538064	1	Ag	NS	742
OG0004845	0.52306	0.209914	Ag	NS	237
OG0004846	0.0962619	1	Ag	NS	663
OG0004859	-0.859876	0.0644739	Ag	NS	2078
OG0004896	-0.229382	1	Ag	NS	1303
OG0004902	-0.41889	0.0570263	Ag	NS	1697
OG0004910	-0.306236	0.851782	Ag	NS	1469
OG0004924	-0.200096	0.0156489	Ag	NS	1258
OG0004946	-0.309359	0.978035	Ag	NS	1473
OG0004961	1.5912	0.0116376	Ag	UP	46
OG0004962	-0.347399	0.029123	Ag	NS	1559
OG0004964	-0.438307	0.0966661	Ag	NS	1737
OG0004981	0.320773	1	Ag	NS	353
OG0004983	-0.291592	0.128162	Ag	NS	1430
OG0004984	-0.345564	0.249994	Ag	NS	1552
OG0004987	0.226509	1	Ag	NS	444
OG0004989	-0.345564	1	Ag	NS	1552
OG0005002	-0.171043	1	Ag	NS	1202
OG0005023	-0.248533	0.79544	Ag	NS	1345
OG0005033	-0.405451	0.0420536	Ag	NS	1670
OG0005036	-0.424688	0.482449	Ag	NS	1715
OG0005037	0.191563	1	Ag	NS	496
OG0005050	-0.595823	1	Ag	NS	1911
OG0005061	-0.771027	0.358066	Ag	NS	2037
OG0005063	0.613532	0.0265042	Ag	NS	190
OG0005084	-1.95456	0.0165229	Ag	DOWN	2238
OG0005102	-0.274068	0.83227	Ag	NS	1395
OG0005103	0.145351	1	Ag	NS	574
OG0005104	-0.974262	1	Ag	NS	2128
OG0005107	-0.37146	0.811613	Ag	NS	1606
OG0005120	-0.286304	1	Ag	NS	1419
OG0005133	0.0328061	1	Ag	NS	777
OG0005144	0.411426	1	Ag	NS	290
OG0005160	-0.413115	1	Ag	NS	1686
OG0005182	0.340277	0.655054	Ag	NS	340
OG0005192	-0.659723	0.0320325	Ag	NS	1964
OG0005197	-0.24127	0.135857	Ag	NS	1327
OG0005202	-0.0831412	1	Ag	NS	1000
OG0005214	1.06901	0.00291612	Ag	UP	94
OG0005216	-1.49197	0.0304682	Ag	DOWN	2216
OG0005221	0.121679	1	Ag	NS	619
OG0005240	0.0854247	1	Ag	NS	681
OG0005243	-0.148801	1	Ag	NS	1134
OG0005250	0.0426443	1	Ag	NS	762
OG0005265	-0.382702	0.230197	Ag	NS	1627
OG0005269	2.21101	0.00304072	Ag	UP	10
OG0005272	-0.571322	1	Ag	NS	1890
OG0005279	-1.39593	0.230987	Ag	NS	2210
OG0005315	0.477159	0.393468	Ag	NS	256
OG0005326	-0.510457	0.255729	Ag	NS	1819
OG0005333	0.574344	0.733356	Ag	NS	213
OG0005336	-0.137648	1	Ag	NS	1110
OG0005340	-1.12343	1	Ag	NS	2169
OG0005343	-0.698998	0.161507	Ag	NS	1982
OG0005356	-0.446148	1	Ag	NS	1749
OG0005361	-0.0582482	0.874922	Ag	NS	953
OG0005372	0.164786	1	Ag	NS	539
OG0005374	-0.166503	1	Ag	NS	1186
OG0005386	-0.345564	1	Ag	NS	1552
OG0005389	-0.042733	1	Ag	NS	920
OG0005405	-0.325539	1	Ag	NS	1508
OG0005432	-0.452057	0.344924	Ag	NS	1757
OG0005469	-0.504893	0.538297	Ag	NS	1814
OG0005482	-0.0679388	1	Ag	NS	970
OG0005483	1.62901	0.116001	Ag	NS	42
OG0005509	-0.393958	0.372217	Ag	NS	1645
OG0005511	0.415759	0.791345	Ag	NS	288
OG0005515	0.649952	0.0221617	Ag	NS	180
OG0005531	0.169925	1	Ag	NS	533
OG0005539	-0.508403	0.378206	Ag	NS	1818
OG0005543	0.317304	1	Ag	NS	355
OG0005545	-0.228937	0.145369	Ag	NS	1302
OG0005547	-0.349584	0.0416047	Ag	NS	1565
OG0005549	0.0989585	1	Ag	NS	661
OG0005560	0.201878	1	Ag	NS	484
OG0005567	0.302297	1	Ag	NS	366
OG0005568	-0.102913	1	Ag	NS	1039
OG0005569	0.525067	0.964062	Ag	NS	236
OG0005594	-0.145605	1	Ag	NS	1126
OG0005621	-1.11404	0.0572438	Ag	NS	2166
OG0005637	0.770618	0.810407	Ag	NS	150
OG0005651	-0.388355	0.855484	Ag	NS	1637
OG0005681	-0.226004	1	Ag	NS	1295
OG0005689	0.0342157	1	Ag	NS	775
OG0005690	0.323082	0.697912	Ag	NS	352
OG0005710	1.146	0.483953	Ag	NS	83
OG0005715	0.202888	1	Ag	NS	481
OG0005717	-0.0985055	1	Ag	NS	1033
OG0005726	0.0758749	1	Ag	NS	701
OG0005757	-0.129734	1	Ag	NS	1096
OG0005758	-0.148801	0.572898	Ag	NS	1134
OG0005769	-0.345564	0.610856	Ag	NS	1552
OG0005781	-0.358454	0.782481	Ag	NS	1580
OG0005788	-0.153607	0.721609	Ag	NS	1151
OG0005796	1.74963	0.00679141	Ag	UP	35
OG0005831	-0.0439048	1	Ag	NS	921
OG0005848	-0.390245	0.434162	Ag	NS	1640
OG0005873	0.116365	1	Ag	NS	626
OG0005895	0.589763	1	Ag	NS	204
OG0005918	-0.195946	1	Ag	NS	1250
OG0005931	0.0420818	0.155279	Ag	NS	764
OG0005935	-0.403644	0.16603	Ag	NS	1669
OG0005939	-0.397828	0.374571	Ag	NS	1656
OG0005940	-0.182786	1	Ag	NS	1220
OG0005943	0.140893	0.721902	Ag	NS	584
OG0005949	0.0243197	1	Ag	NS	791
OG0005962	0.365133	1	Ag	NS	319
OG0005964	-1.09851	0.0135426	Ag	DOWN	2161
OG0005980	-1.01481	0.0706735	Ag	NS	2137
OG0005984	-0.416962	1	Ag	NS	1693
OG0005987	-0.144207	1	Ag	NS	1125
OG0005989	-0.430509	1	Ag	NS	1720
OG0005991	-0.492079	0.893204	Ag	NS	1804
OG0006003	0.493564	0.540214	Ag	NS	249
OG0006005	0.57918	0.613379	Ag	NS	210
OG0006024	-0.0335695	1	Ag	NS	905
OG0006047	0.377401	1	Ag	NS	309
OG0006053	-0.232769	1	Ag	NS	1311
OG0006058	-0.54372	0.234989	Ag	NS	1853
OG0006069	-2.25154	0.0572438	Ag	NS	2245
OG0006072	-0.687335	0.0369423	Ag	NS	1980
OG0006086	-0.0101344	1	Ag	NS	850
OG0006090	0.511974	0.266077	Ag	NS	241
OG0006092	0.221082	1	Ag	NS	457
OG0006095	-0.125006	1	Ag	NS	1087
OG0006161	1.57794	0.0448858	Ag	UP	48
OG0006167	-0.152003	0.831217	Ag	NS	1147
OG0006177	-1.82239	0.741316	Ag	NS	2234
OG0006181	-0.00144342	1	Ag	NS	839
OG0006185	-0.469929	0.132342	Ag	NS	1775
OG0006196	-0.384825	0.123182	Ag	NS	1632
OG0006210	0.051024	1	Ag	NS	750
OG0006221	0.267143	1	Ag	NS	409
OG0006237	-0.00868224	1	Ag	NS	846
OG0006254	0.124328	1	Ag	NS	616
OG0006291	-0.120294	1	Ag	NS	1075
OG0006297	-0.140826	1	Ag	NS	1114
OG0006306	-0.668868	0.0419954	Ag	NS	1969
OG0006312	0.296311	1	Ag	NS	376
OG0006321	-0.446148	0.827526	Ag	NS	1749
OG0006323	-0.520769	0.0146616	Ag	NS	1827
OG0006327	0.0398403	1	Ag	NS	766
OG0006390	0.260628	0.754179	Ag	NS	414
OG0006409	-0.338915	0.627344	Ag	NS	1540
OG0006417	-0.619271	0.772993	Ag	NS	1931
OG0006431	-0.0846703	1	Ag	NS	1005
OG0006442	0.00144197	1	Ag	NS	835
OG0006443	-0.194295	0.799226	Ag	NS	1245
OG0006462	0.849599	0.0111347	Ag	NS	132
OG0006466	0.659011	0.1065	Ag	NS	176
OG0006472	-0.224317	1	Ag	NS	1293
OG0006475	-0.119666	1	Ag	NS	1074
OG0006479	-0.5642	0.0623355	Ag	NS	1883
OG0006487	-0.184425	0.284516	Ag	NS	1223
OG0006514	0.147958	1	Ag	NS	566
OG0006520	-0.16004	1	Ag	NS	1168
OG0006527	0.246104	1	Ag	NS	430
OG0006537	-0.0831412	1	Ag	NS	1000
OG0006539	0.732052	0.750697	Ag	NS	155
OG0006550	-0.341903	0.022701	Ag	NS	1544
OG0006562	-0.750178	0.801956	Ag	NS	2024
OG0006564	0.0799754	1	Ag	NS	691
OG0006566	-0.249822	0.871677	Ag	NS	1347
OG0006567	0.599318	0.176706	Ag	NS	199
OG0006618	-0.436354	1	Ag	NS	1732
OG0006631	-0.162085	0.847338	Ag	NS	1180
OG0006673	-0.823677	0.225095	Ag	NS	2067
OG0006679	-0.0664274	1	Ag	NS	964
OG0006682	0.128293	1	Ag	NS	604
OG0006694	-0.790859	0.0945161	Ag	NS	2048
OG0006746	0.253384	0.540214	Ag	NS	424
OG0006761	-0.74984	0.0369423	Ag	NS	2023
OG0006770	-0.260152	0.54405	Ag	NS	1367
OG0006777	-0.140826	1	Ag	NS	1114
OG0006778	-0.345564	0.164591	Ag	NS	1552
OG0006787	-0.592919	0.630543	Ag	NS	1907
OG0006795	-0.284546	1	Ag	NS	1413
OG0006815	-0.795859	0.0226362	Ag	NS	2053
OG0006843	0.187768	1	Ag	NS	499
OG0006856	0.0100637	1	Ag	NS	812
OG0006861	-0.332789	1	Ag	NS	1522
OG0006862	-0.473931	0.0757513	Ag	NS	1780
OG0006869	-0.606035	1	Ag	NS	1920
OG0006870	-0.217591	0.0778278	Ag	NS	1286
OG0006873	0.476612	0.15251	Ag	NS	257
OG0006889	-0.318326	1	Ag	NS	1488
OG0006893	-0.237864	1	Ag	NS	1321
OG0006899	-0.0709665	1	Ag	NS	979
OG0006941	1.7845	0.00945194	Ag	UP	32
OG0006946	-0.632629	0.625822	Ag	NS	1943
OG0006955	-0.288065	1	Ag	NS	1425
OG0006988	0.102994	1	Ag	NS	653
OG0007004	-0.465938	0.19647	Ag	NS	1771
OG0007017	-0.0634092	1	Ag	NS	960
OG0007031	0.907003	0.0115706	Ag	NS	117
OG0007038	-0.587584	0.294409	Ag	NS	1901
OG0007041	-0.320126	0.940723	Ag	NS	1494
OG0007042	-0.077041	1	Ag	NS	988
OG0007047	0.666489	0.254161	Ag	NS	172
OG0007054	0.345547	0.424745	Ag	NS	335
OG0007064	0.0370307	1	Ag	NS	769
OG0007082	0.140124	0.851822	Ag	NS	585
OG0007098	0.252474	0.392304	Ag	NS	427
OG0007101	-0.487202	0.0628531	Ag	NS	1798
OG0007103	-0.358454	0.772993	Ag	NS	1580
OG0007104	-0.841663	0.0726103	Ag	NS	2073
OG0007107	0.132248	1	Ag	NS	597
OG0007112	-0.258425	0.199789	Ag	NS	1361
OG0007115	-0.21424	1	Ag	NS	1282
OG0007154	-0.018878	1	Ag	NS	869
OG0007162	0.0551957	1	Ag	NS	738
OG0007170	-0.168123	1	Ag	NS	1195
OG0007172	-0.823677	1	Ag	NS	2067
OG0007175	-0.936424	0.704151	Ag	NS	2114
OG0007182	0.902267	0.603912	Ag	NS	119
OG0007205	-0.0174171	1	Ag	NS	867
OG0007213	0.0384362	1	Ag	NS	768
OG0007234	-0.0664274	1	Ag	NS	964
OG0007236	0.212881	1	Ag	NS	468
OG0007241	0.051024	1	Ag	NS	750
OG0007246	-0.0573917	1	Ag	NS	950
OG0007249	0.00288251	1	Ag	NS	829
OG0007251	-0.0101344	1	Ag	NS	850
OG0007264	-1.30757	0.0536254	Ag	NS	2200
OG0007266	-0.145605	1	Ag	NS	1126
OG0007269	-0.0742884	1	Ag	NS	984
OG0007270	0.675364	0.101298	Ag	NS	168
OG0007278	-0.58208	0.0223282	Ag	NS	1896
OG0007280	0.280956	1	Ag	NS	392
OG0007282	-0.696658	0.117489	Ag	NS	1981
OG0007283	-0.394032	0.291773	Ag	NS	1646
OG0007321	0.410341	1	Ag	NS	291
OG0007331	-0.340075	1	Ag	NS	1542
OG0007333	-0.204233	1	Ag	NS	1262
OG0007365	-0.172994	0.91423	Ag	NS	1206
OG0007367	0.21897	0.597225	Ag	NS	462
OG0007382	-0.751465	0.0223282	Ag	NS	2025
OG0007384	0.0271541	1	Ag	NS	787
OG0007386	-0.541618	0.619737	Ag	NS	1850
OG0007412	-1.01742	0.0288156	Ag	DOWN	2138
OG0007431	-0.148801	1	Ag	NS	1134
OG0007435	-0.140952	0.361191	Ag	NS	1118
OG0007444	0.62854	0.0577984	Ag	NS	184
OG0007467	-0.522841	0.0012082	Ag	NS	1829
OG0007473	-0.724993	0.404759	Ag	NS	2003
OG0007478	-1.11092	0.143128	Ag	NS	2164
OG0007482	-0.16004	1	Ag	NS	1168
OG0007483	0.0560605	1	Ag	NS	737
OG0007495	-1.074	0.00846866	Ag	DOWN	2152
OG0007497	-0.226004	1	Ag	NS	1295
OG0007498	0.195348	1	Ag	NS	490
OG0007520	1.08504	0.211192	Ag	NS	92
OG0007523	-0.878321	0.318791	Ag	NS	2089
OG0007541	-0.637109	1	Ag	NS	1947
OG0007544	-0.45799	0.83227	Ag	NS	1764
OG0007580	-0.55127	0.0103196	Ag	NS	1866
OG0007585	-0.951764	0.339767	Ag	NS	2118
OG0007589	-0.420041	0.564699	Ag	NS	1705
OG0007610	-1.12029	0.0536254	Ag	NS	2168
OG0007616	0.19352	1	Ag	NS	493
OG0007627	0.144046	1	Ag	NS	577
OG0007628	0.00288251	1	Ag	NS	829
OG0007629	0.6107	0.00986684	Ag	NS	193
OG0007637	-0.419688	0.306587	Ag	NS	1704
OG0007638	0.00288251	1	Ag	NS	829
OG0007663	-0.261881	0.176977	Ag	NS	1370
OG0007677	-0.0672702	0.215394	Ag	NS	969
OG0007678	-0.870387	0.0371604	Ag	NS	2085
OG0007711	-0.120294	1	Ag	NS	1075
OG0007712	-0.603841	0.137888	Ag	NS	1917
OG0007713	0.798258	0.0811222	Ag	NS	142
OG0007720	-0.257262	0.905137	Ag	NS	1360
OG0007725	-0.100051	1	Ag	NS	1035
OG0007730	-0.56918	0.0756031	Ag	NS	1888
OG0007731	-0.751465	0.0544812	Ag	NS	2025
OG0007733	0.0635029	1	Ag	NS	720
OG0007734	0.0815414	1	Ag	NS	688
OG0007753	-0.253257	1	Ag	NS	1352
OG0007761	0.0962619	1	Ag	NS	663
OG0007765	-0.16004	0.709219	Ag	NS	1168
OG0007769	0.125651	0.956104	Ag	NS	611
OG0007782	-0.258705	0.59715	Ag	NS	1365
OG0007788	-0.556393	0.507687	Ag	NS	1874
OG0007794	0.944292	0.0384169	Ag	NS	109
OG0007796	0.0299829	1	Ag	NS	781
OG0007798	0.78737	0.653409	Ag	NS	145
OG0007807	-0.293216	0.364455	Ag	NS	1434
OG0007832	-0.327348	1	Ag	NS	1514
OG0007842	-0.341903	0.650741	Ag	NS	1544
OG0007848	-1.60384	0.0710119	Ag	NS	2225
OG0007851	-0.232769	0.825548	Ag	NS	1311
OG0007868	0.130931	1	Ag	NS	600
OG0007895	-0.373327	1	Ag	NS	1610
OG0007914	-0.360305	1	Ag	NS	1583
OG0007921	-0.732165	0.0285377	Ag	NS	2011
OG0007931	-0.109359	1	Ag	NS	1054
OG0007937	-0.304006	0.190361	Ag	NS	1458
OG0007952	-0.284546	1	Ag	NS	1413
OG0007954	-0.229382	1	Ag	NS	1303
OG0007957	-0.726846	0.898679	Ag	NS	2007
OG0007968	-0.274041	0.0558206	Ag	NS	1392
OG0007969	0.0813396	1	Ag	NS	689
OG0007979	0.773152	0.176619	Ag	NS	149
OG0007981	0.171207	1	Ag	NS	530
OG0008007	0.390668	0.384053	Ag	NS	300
OG0008035	-0.422752	0.47323	Ag	NS	1711
OG0008080	-0.558517	0.0828107	Ag	NS	1877
OG0008092	1.92638	0.000144943	Ag	UP	21
OG0008104	-1.26882	0.0800837	Ag	NS	2192
OG0008111	-0.358454	1	Ag	NS	1580
OG0008114	0.255803	0.984534	Ag	NS	422
OG0008133	-1.11092	0.110197	Ag	NS	2164
OG0008143	0.125651	1	Ag	NS	611
OG0008147	0.0745054	1	Ag	NS	703
OG0008148	0.552869	0.198057	Ag	NS	220
OG0008195	-0.749038	0.0550537	Ag	NS	2022
OG0008214	-0.833927	0.169694	Ag	NS	2071
OG0008224	-0.78339	0.020044	Ag	NS	2045
OG0008235	-0.0558912	1	Ag	NS	945
OG0008236	-1.32453	0.00521443	Ag	DOWN	2204
OG0008253	-0.558517	0.0875825	Ag	NS	1877
OG0008256	-0.518701	0.164975	Ag	NS	1826
OG0008270	2.28333	0.000244411	Ag	UP	9
OG0008275	-0.187707	1	Ag	NS	1235
OG0008278	-0.710756	0.0262149	Ag	NS	1991
OG0008281	0.492622	0.460072	Ag	NS	250
OG0008288	-1.09851	0.029123	Ag	DOWN	2161
OG0008292	-0.498179	0.00955416	Ag	NS	1808
OG0008293	-0.0785637	1	Ag	NS	991
OG0008324	1.12367	0.0454124	Ag	UP	86
OG0008336	0.225275	1	Ag	NS	449
OG0008353	0.611645	0.0839897	Ag	NS	192
OG0008355	-1.23447	0.781347	Ag	NS	2188
OG0008366	-0.584241	0.389767	Ag	NS	1897
OG0008377	0.17201	1	Ag	NS	527
OG0008380	0.0621217	1	Ag	NS	724
OG0008386	0.17184	0.826422	Ag	NS	528
OG0008390	0.368489	1	Ag	NS	314
OG0008398	1.81337	0.00998347	Ag	UP	27
OG0008419	-0.426625	1	Ag	NS	1716
OG0008426	0.0143553	1	Ag	NS	807
OG0008432	-0.541618	0.528021	Ag	NS	1850
OG0008435	-0.277534	1	Ag	NS	1404
OG0008446	-0.768568	0.0566534	Ag	NS	2034
OG0008456	0.051024	1	Ag	NS	750
OG0008463	0.859174	0.525935	Ag	NS	128
OG0008474	0.271704	1	Ag	NS	405
OG0008482	0.0071955	1	Ag	NS	817
OG0008483	2.45154	0.0155782	Ag	UP	6
OG0008490	-0.8863	0.519319	Ag	NS	2092
OG0008493	0.105678	1	Ag	NS	646
OG0008494	1.59979	0.00930751	Ag	UP	45
OG0008507	-0.318326	0.26531	Ag	NS	1488
OG0008509	-0.330973	1	Ag	NS	1519
OG0008527	-0.706041	0.288361	Ag	NS	1989
OG0008528	1.60975	0.000151213	Ag	UP	44
OG0008529	-0.289827	1	Ag	NS	1427
OG0008530	-0.0694519	1	Ag	NS	976
OG0008538	-0.870387	1	Ag	NS	2085
OG0008548	0.88049	0.0434238	Ag	NS	124
OG0008555	0.446786	0.0536254	Ag	NS	274
OG0008569	0.0786098	1	Ag	NS	695
OG0008582	1.41484	0.00930751	Ag	UP	62
OG0008589	-0.106142	0.0276924	Ag	NS	1049
OG0008608	0.293895	1	Ag	NS	381
OG0008620	-0.375197	0.546557	Ag	NS	1616
OG0008627	-0.403542	0.83965	Ag	NS	1665
OG0008640	-0.263612	0.466415	Ag	NS	1374
OG0008642	0.271426	1	Ag	NS	407
OG0008644	-0.769324	1	Ag	NS	2036
OG0008649	0.0565835	1	Ag	NS	735
OG0008670	-0.296899	0.093642	Ag	NS	1446
OG0008675	-0.277534	0.5875	Ag	NS	1404
OG0008717	-0.205896	1	Ag	NS	1266
OG0008720	-0.321928	0.344463	Ag	NS	1499
OG0008722	0.045443	1	Ag	NS	759
OG0008727	-0.62371	0.110066	Ag	NS	1939
OG0008728	-0.152416	0.498933	Ag	NS	1150
OG0008733	-0.724993	0.014897	Ag	NS	2003
OG0008751	-0.0253222	1	Ag	NS	887
OG0008759	0.296311	0.545528	Ag	NS	376
OG0008784	0.208458	0.742004	Ag	NS	475
OG0008788	-0.0664274	1	Ag	NS	964
OG0008790	-1.152	0.646431	Ag	NS	2176
OG0008794	-0.610433	1	Ag	NS	1925
OG0008795	0.0115404	1	Ag	NS	811
OG0008796	1.99168	0.571626	Ag	NS	19
OG0008805	-0.590745	0.116235	Ag	NS	1905
OG0008806	-1.8997	0.0573278	Ag	NS	2235
OG0008809	-0.397828	1	Ag	NS	1656
OG0008811	-0.07552	1	Ag	NS	986
OG0008813	0.110942	0.372006	Ag	NS	641
OG0008830	0.128293	1	Ag	NS	604
OG0008841	0.21517	0.145413	Ag	NS	467
OG0008842	-0.0291463	1	Ag	NS	895
OG0008854	0.377401	0.296461	Ag	NS	309
OG0008865	-0.481969	0.260911	Ag	NS	1792
OG0008866	0.369606	1	Ag	NS	313
OG0008868	0.183963	1	Ag	NS	510
OG0008874	0.292782	1	Ag	NS	383
OG0008875	-0.385932	1	Ag	NS	1633
OG0008878	0.0593553	1	Ag	NS	730
OG0008882	0.691534	0.0544812	Ag	NS	163
OG0008904	-0.325539	0.743214	Ag	NS	1508
OG0008912	0.219091	1	Ag	NS	460
OG0008918	-0.50123	0.0262403	Ag	NS	1812
OG0008942	-0.761213	0.047722	Ag	NS	2031
OG0008943	0.78576	0.504576	Ag	NS	146
OG0008957	-0.121863	1	Ag	NS	1081
OG0008960	-0.720232	0.020044	Ag	NS	1999
OG0008976	-1.00578	0.248841	Ag	NS	2136
OG0008978	-0.384584	0.141031	Ag	NS	1631
OG0008989	0.0621217	1	Ag	NS	724
OG0008997	-0.286304	0.453858	Ag	NS	1419
OG0009045	-1.24811	1	Ag	NS	2189
OG0009048	-0.234465	0.57415	Ag	NS	1314
OG0009062	0.112367	1	Ag	NS	635
OG0009074	0.293202	0.751778	Ag	NS	382
OG0009112	-0.334607	0.0536254	Ag	NS	1527
OG0009115	-0.100051	1	Ag	NS	1035
OG0009116	0.202173	1	Ag	NS	483
OG0009129	0.0827026	1	Ag	NS	685
OG0009132	-0.37707	0.865261	Ag	NS	1620
OG0009135	-0.370715	0.466415	Ag	NS	1605
OG0009144	-0.171368	1	Ag	NS	1203
OG0009149	0.660819	0.0250269	Ag	NS	175
OG0009161	0.10165	1	Ag	NS	655
OG0009163	-0.768568	0.0747204	Ag	NS	2034
OG0009164	-0.229382	1	Ag	NS	1303
OG0009186	-0.552156	0.469412	Ag	NS	1867
OG0009210	0.0342157	1	Ag	NS	775
OG0009236	-0.15682	1	Ag	NS	1160
OG0009245	-0.434403	0.326579	Ag	NS	1728
OG0009250	-0.0543923	1	Ag	NS	941
OG0009268	-0.253257	1	Ag	NS	1352
OG0009291	-1.13924	0.203036	Ag	NS	2172
OG0009292	-0.311148	1	Ag	NS	1478
OG0009301	-0.336428	0.536057	Ag	NS	1533
OG0009307	0.13875	1	Ag	NS	589
OG0009313	0.077243	1	Ag	NS	699
OG0009317	0.348232	1	Ag	NS	331
OG0009329	-0.556393	0.115689	Ag	NS	1874
OG0009357	-0.302226	0.434881	Ag	NS	1456
OG0009358	0.537048	0.00365731	Ag	NS	228
OG0009360	-0.479955	0.550062	Ag	NS	1789
OG0009363	-0.496142	1	Ag	NS	1806
OG0009364	-0.547932	0.431029	Ag	NS	1859
OG0009368	-0.666576	1	Ag	NS	1967
OG0009375	-0.0605102	1	Ag	NS	958
OG0009392	-0.195946	1	Ag	NS	1250
OG0009403	-0.617056	0.153247	Ag	NS	1928
OG0009410	-0.0232698	1	Ag	NS	879
OG0009427	0.226509	1	Ag	NS	444
OG0009428	-0.275786	1	Ag	NS	1396
OG0009429	-0.157179	1	Ag	NS	1163
OG0009444	2.14263	0.00405003	Ag	UP	12
OG0009450	0.340277	0.787401	Ag	NS	340
OG0009458	-0.0908029	1	Ag	NS	1014
OG0009461	0.123004	1	Ag	NS	618
OG0009463	-0.564905	1	Ag	NS	1884
OG0009465	0.171653	1	Ag	NS	529
OG0009473	-0.179515	0.309278	Ag	NS	1216
OG0009480	-0.0232698	1	Ag	NS	879
OG0009492	0.157044	1	Ag	NS	554
OG0009505	0.116365	1	Ag	NS	626
OG0009520	0.128293	1	Ag	NS	604
OG0009527	-0.77596	0.190361	Ag	NS	2042
OG0009529	0.491597	0.0872678	Ag	NS	252
OG0009530	0.22033	1	Ag	NS	459
OG0009536	-0.72261	0.798625	Ag	NS	2001
OG0009537	-0.317474	0.995657	Ag	NS	1487
OG0009544	-0.612637	0.201913	Ag	NS	1926
OG0009563	1.05728	0.274055	Ag	NS	96
OG0009564	0.423309	1	Ag	NS	284
OG0009569	1.12168	0.0417695	Ag	UP	87
OG0009570	0.280956	1	Ag	NS	392
OG0009593	-0.888969	0.263845	Ag	NS	2093
OG0009598	-0.522841	1	Ag	NS	1829
OG0009622	0.1137	1	Ag	NS	629
OG0009630	-0.390245	0.0165152	Ag	NS	1640
OG0009646	-0.471929	1	Ag	NS	1777
OG0009661	-0.227692	1	Ag	NS	1298
OG0009675	0.153157	1	Ag	NS	558
OG0009680	-0.545824	0.207338	Ag	NS	1854
OG0009700	-0.265345	1	Ag	NS	1377
OG0009703	0.171207	1	Ag	NS	530
OG0009724	-0.0831412	1	Ag	NS	1000
OG0009725	0.0186342	1	Ag	NS	801
OG0009731	-0.50226	0.0694623	Ag	NS	1813
OG0009746	-0.288065	0.888824	Ag	NS	1425
OG0009747	0.0690147	1	Ag	NS	711
OG0009757	-1.2863	0.0263579	Ag	DOWN	2196
OG0009758	-0.272297	0.244987	Ag	NS	1390
OG0009762	0.0285692	1	Ag	NS	782
OG0009767	0.442545	1	Ag	NS	275
OG0009779	0.663572	0.647578	Ag	NS	173
OG0009780	0.499782	0.0548347	Ag	NS	247
OG0009783	1.21971	0.0211541	Ag	UP	78
OG0009795	-0.373327	1	Ag	NS	1610
OG0009809	1.89177	0.00403004	Ag	UP	24
OG0009835	0.891299	0.421985	Ag	NS	123
OG0009855	0.0496308	1	Ag	NS	754
OG0009858	0.0565835	1	Ag	NS	735
OG0009888	-0.311148	0.629317	Ag	NS	1478
OG0009911	-0.179515	0.809303	Ag	NS	1216
OG0009912	-0.175502	0.976226	Ag	NS	1213
OG0009922	-0.859876	0.293112	Ag	NS	2078
OG0009923	-0.403542	0.318791	Ag	NS	1665
OG0009933	0.015783	1	Ag	NS	805
OG0009935	-0.448115	0.223836	Ag	NS	1751
OG0009942	1.26364	0.0205315	Ag	UP	73
OG0009983	0.0017306	1	Ag	NS	834
OG0009985	-0.461959	1	Ag	NS	1768
OG0009999	-0.0800879	1	Ag	NS	993
OG0010004	-0.260152	1	Ag	NS	1367
OG0010011	-0.244685	1	Ag	NS	1335
OG0010051	-1.22432	0.0403423	Ag	DOWN	2186
OG0010056	0.903038	0.929837	Ag	NS	118
OG0010057	-0.0254858	1	Ag	NS	888
OG0010066	0.41773	0.361426	Ag	NS	287
OG0010082	1.81229	0.0308946	Ag	UP	28
OG0010101	-0.169745	1	Ag	NS	1197
OG0010104	0.00575927	1	Ag	NS	819
OG0010118	-0.182786	1	Ag	NS	1220
OG0010150	-0.131313	1	Ag	NS	1099
OG0010152	-1.09234	1	Ag	NS	2159
OG0010174	0.141433	1	Ag	NS	581
OG0010176	0.145351	1	Ag	NS	574
OG0010179	-0.280372	0.360774	Ag	NS	1409
OG0010181	-0.158429	0.229246	Ag	NS	1164
OG0010182	-0.296899	0.447757	Ag	NS	1446
OG0010186	-0.395929	1	Ag	NS	1651
OG0010191	1.75502	0.000531847	Ag	UP	34
OG0010193	0.0919274	1	Ag	NS	673
OG0010209	-0.951764	0.73745	Ag	NS	2118
OG0010250	-0.395929	0.109305	Ag	NS	1651
OG0010255	-0.104697	1	Ag	NS	1043
OG0010266	-1.54372	0.0315335	Ag	DOWN	2221
OG0010267	0.041243	1	Ag	NS	765
OG0010275	0.134155	0.426282	Ag	NS	594
OG0010278	-0.275786	0.0717875	Ag	NS	1396
OG0010283	-0.560643	0.309278	Ag	NS	1880
OG0010294	-0.349235	1	Ag	NS	1560
OG0010300	-0.232769	1	Ag	NS	1311
OG0010305	-0.138658	0.371716	Ag	NS	1112
OG0010316	0.775683	0.0206949	Ag	NS	148
OG0010319	0.243669	1	Ag	NS	432
OG0010330	0.0579701	1	Ag	NS	734
OG0010338	-0.0306019	1	Ag	NS	898
OG0010343	0.235114	1	Ag	NS	436
OG0010346	-0.680382	1	Ag	NS	1976
OG0010347	-1.29336	0.217296	Ag	NS	2197
OG0010361	1.33685	0.130528	Ag	NS	64
OG0010371	-0.573467	0.00962221	Ag	NS	1891
OG0010376	-1.00289	0.0276804	Ag	DOWN	2134
OG0010377	-0.728351	0.020044	Ag	NS	2008
OG0010380	-0.33825	1	Ag	NS	1537
OG0010399	-0.0172981	1	Ag	NS	866
OG0010445	0.116119	1	Ag	NS	628
OG0010449	0.30391	0.887495	Ag	NS	364
OG0010453	0.117695	1	Ag	NS	624
OG0010456	-0.630394	0.0867541	Ag	NS	1942
OG0010468	0.334568	1	Ag	NS	345
OG0010474	0.111031	1	Ag	NS	638
OG0010482	0.196607	0.50583	Ag	NS	488
OG0010499	-0.756331	0.142015	Ag	NS	2029
OG0010509	-0.148801	1	Ag	NS	1134
OG0010523	0.124328	1	Ag	NS	616
OG0010548	0.39835	0.153089	Ag	NS	296
OG0010573	0.410341	0.790206	Ag	NS	291
OG0010590	0.164786	0.916877	Ag	NS	539
OG0010601	-0.318326	1	Ag	NS	1488
OG0010608	-0.309359	1	Ag	NS	1473
OG0010611	0.0345457	1	Ag	NS	774
OG0010615	0.0690147	1	Ag	NS	711
OG0010616	0.861558	0.0297553	Ag	NS	127
OG0010625	-0.142417	0.646837	Ag	NS	1119
OG0010626	-1.0793	0.229246	Ag	NS	2156
OG0010628	-0.361417	0.227542	Ag	NS	1587
OG0010634	-0.0263607	1	Ag	NS	891
OG0010641	0.669027	0.0453712	Ag	NS	170
OG0010643	0.0197566	1	Ag	NS	800
OG0010649	-1.05889	0.0376416	Ag	DOWN	2148
OG0010651	-0.954557	0.177797	Ag	NS	2122
OG0010652	-0.118727	1	Ag	NS	1070
OG0010675	-0.304006	1	Ag	NS	1458
OG0010678	0.16092	1	Ag	NS	548
OG0010704	0.125651	1	Ag	NS	611
OG0010710	2.70576	0.047722	Ag	UP	1
OG0010719	-0.810966	0.119516	Ag	NS	2061
OG0010725	-0.0499003	1	Ag	NS	933
OG0010748	-0.680382	0.611205	Ag	NS	1976
OG0010771	-0.212568	1	Ag	NS	1278
OG0010777	2.32107	0.368787	Ag	NS	8
OG0010784	-0.261881	1	Ag	NS	1370
OG0010813	-0.9771	0.474023	Ag	NS	2129
OG0010824	-0.0267788	0.725914	Ag	NS	892
OG0010836	0.531069	0.98773	Ag	NS	230
OG0010857	-0.296899	0.214928	Ag	NS	1446
OG0010862	-0.212568	1	Ag	NS	1278
OG0010887	-0.210314	1	Ag	NS	1275
OG0010901	2.46205	0.0811222	Ag	NS	4
OG0010948	-1.20756	0.0250269	Ag	DOWN	2180
OG0010952	-0.0484122	1	Ag	NS	928
OG0010953	-0.295128	0.233786	Ag	NS	1441
OG0010955	-0.477944	0.476954	Ag	NS	1787
OG0010960	-0.657445	0.285158	Ag	NS	1962
OG0010963	0.146655	1	Ag	NS	571
OG0010975	0.336087	0.528021	Ag	NS	344
OG0010982	-0.732165	0.010285	Ag	NS	2011
OG0010984	0.799916	0.168725	Ag	NS	141
OG0010985	-0.163268	1	Ag	NS	1181
OG0010987	-0.39973	0.250179	Ag	NS	1663
OG0011004	-1.14561	0.0470482	Ag	DOWN	2175
OG0011009	0.706641	1	Ag	NS	159
OG0011015	-0.382702	1	Ag	NS	1627
OG0011024	-0.436354	0.764018	Ag	NS	1732
OG0011026	0.0908534	1	Ag	NS	674
OG0011042	-0.360305	1	Ag	NS	1583
OG0011045	-0.671164	1	Ag	NS	1971
OG0011050	-0.167318	0.729323	Ag	NS	1192
OG0011056	-0.0365259	1	Ag	NS	909
OG0011057	-0.275786	0.83509	Ag	NS	1396
OG0011070	-0.907793	0.0565779	Ag	NS	2103
OG0011077	0.0426443	1	Ag	NS	762
OG0011089	-1.03209	0.010415	Ag	DOWN	2143
OG0011105	-0.105475	1	Ag	NS	1048
OG0011119	-0.506353	0.250179	Ag	NS	1815
OG0011134	-1.03524	0.00904437	Ag	DOWN	2144
OG0011135	-0.320126	1	Ag	NS	1494
OG0011143	0.352759	1	Ag	NS	327
OG0011144	-0.590745	0.815087	Ag	NS	1905
OG0011159	-0.354488	0.0165152	Ag	NS	1571
OG0011161	-0.013043	1	Ag	NS	858
OG0011183	-0.104697	1	Ag	NS	1043
OG0011185	-0.575615	0.00574653	Ag	NS	1892
OG0011187	-0.166503	1	Ag	NS	1186
OG0011210	-0.533242	0.308563	Ag	NS	1841
OG0011226	-0.343732	1	Ag	NS	1547
OG0011230	0.504875	0.0250269	Ag	NS	244
OG0011245	-0.473931	0.539549	Ag	NS	1780
OG0011282	0.00575927	1	Ag	NS	819
OG0011287	-0.0484122	1	Ag	NS	928
OG0011305	0.185232	1	Ag	NS	505
OG0011325	-1.25524	0.722096	Ag	NS	2191
OG0011341	-0.369595	0.285158	Ag	NS	1599
OG0011342	-0.603841	0.0544812	Ag	NS	1917
OG0011360	0.147958	1	Ag	NS	566
OG0011366	0.182692	1	Ag	NS	512
OG0011367	-0.800877	0.262969	Ag	NS	2056
OG0011387	0.18634	1	Ag	NS	502
OG0011394	0.0676387	1	Ag	NS	714
OG0011398	-0.701342	0.0536254	Ag	NS	1985
OG0011420	-0.186065	1	Ag	NS	1229
OG0011430	-0.428566	1	Ag	NS	1717
OG0011495	-0.823677	0.0165152	Ag	NS	2067
OG0011508	0.212881	1	Ag	NS	468
OG0011513	-0.41889	0.21543	Ag	NS	1697
OG0011526	-0.41889	0.364725	Ag	NS	1697
OG0011531	-0.19749	1	Ag	NS	1254
OG0011547	-1.02831	0.78379	Ag	NS	2141
OG0011564	-0.195946	1	Ag	NS	1250
OG0011565	-0.131313	1	Ag	NS	1099
OG0011571	-0.380822	0.482238	Ag	NS	1626
OG0011573	-0.703689	0.95186	Ag	NS	1988
OG0011574	-0.913216	0.539715	Ag	NS	2104
OG0011586	-0.103147	1	Ag	NS	1040
OG0011590	-0.275786	0.315065	Ag	NS	1396
OG0011610	0.695698	0.000713616	Ag	NS	162
OG0011611	0.140124	1	Ag	NS	585
OG0011634	-0.282222	0.248906	Ag	NS	1411
OG0011646	-0.507495	0.186522	Ag	NS	1817
OG0011690	-0.114035	1	Ag	NS	1065
OG0011705	-0.0969617	1	Ag	NS	1029
OG0011707	0.339137	0.428108	Ag	NS	343
OG0011714	-0.951764	0.0163894	Ag	NS	2118
OG0011715	0.668119	0.426435	Ag	NS	171
OG0011722	-0.281036	0.691797	Ag	NS	1410
OG0011723	0.111031	1	Ag	NS	638
OG0011754	-0.874728	0.577939	Ag	NS	2087
OG0011762	-0.118727	1	Ag	NS	1070
OG0011783	-0.386468	0.458785	Ag	NS	1634
OG0011784	-1.15843	0.0231007	Ag	DOWN	2177
OG0011803	-0.650635	0.0140111	Ag	NS	1957
OG0011831	-0.725632	0.15169	Ag	NS	2006
OG0011837	0.138814	1	Ag	NS	588
OG0011843	-0.422752	0.323996	Ag	NS	1711
OG0011850	0.539035	0.504037	Ag	NS	227
OG0011854	-0.199255	1	Ag	NS	1256
OG0011861	0.0538038	1	Ag	NS	747
OG0011910	-0.204233	1	Ag	NS	1262
OG0011915	-0.345564	0.482314	Ag	NS	1552
OG0011924	-0.72977	0.413361	Ag	NS	2009
OG0011943	0.282143	1	Ag	NS	391
OG0011946	-0.552156	0.0446289	Ag	NS	1867
OG0011947	-0.409278	0.483953	Ag	NS	1679
OG0011948	-0.584241	0.0453425	Ag	NS	1897
OG0011966	-0.194365	0.0536254	Ag	NS	1248
OG0011989	0.298696	0.897423	Ag	NS	371
OG0011991	-0.517668	0.0165152	Ag	NS	1825
OG0012005	-0.674197	0.92881	Ag	NS	1974
OG0012014	0.132248	1	Ag	NS	597
OG0012016	-0.568072	0.0276924	Ag	NS	1887
OG0012021	-0.00868224	1	Ag	NS	846
OG0012022	-0.137857	0.415461	Ag	NS	1111
OG0012026	-0.112475	1	Ag	NS	1062
OG0012030	-0.0558912	1	Ag	NS	945
OG0012032	2.68504	0.00203917	Ag	UP	2
OG0012034	-0.0424568	1	Ag	NS	919
OG0012042	-0.592919	0.134131	Ag	NS	1907
OG0012053	1.14078	0.0400414	Ag	UP	84
OG0012064	-1.13289	0.0281799	Ag	DOWN	2170
OG0012079	-0.286304	0.699863	Ag	NS	1419
OG0012082	-0.169745	1	Ag	NS	1197
OG0012092	-0.246395	1	Ag	NS	1339
OG0012112	-0.321928	0.942022	Ag	NS	1499
OG0012123	-0.0558912	1	Ag	NS	945
OG0012127	-0.42082	1	Ag	NS	1706
OG0012130	-0.0262051	1	Ag	NS	889
OG0012131	-0.608232	0.542483	Ag	NS	1921
OG0012144	-0.888969	0.0264553	Ag	NS	2093
OG0012165	-0.304349	1	Ag	NS	1463
OG0012175	-0.520769	0.288328	Ag	NS	1827
OG0012178	-0.773491	0.24966	Ag	NS	2040
OG0012198	-0.0218044	1	Ag	NS	876
OG0012206	-0.224331	0.221271	Ag	NS	1294
OG0012213	-0.080379	1	Ag	NS	996
OG0012223	-0.013043	1	Ag	NS	858
OG0012249	-0.2567	0.942808	Ag	NS	1359
OG0012262	-0.436103	0.835551	Ag	NS	1731
OG0012263	1.58256	0.372217	Ag	NS	47
OG0012280	-0.413852	1	Ag	NS	1689
OG0012285	0.0285692	1	Ag	NS	782
OG0012287	-0.034567	1	Ag	NS	907
OG0012292	-0.117161	1	Ag	NS	1067
OG0012307	-0.479955	0.372658	Ag	NS	1789
OG0012318	0.0496308	1	Ag	NS	754
OG0012339	0.263125	1	Ag	NS	411
OG0012355	-0.628162	0.19237	Ag	NS	1941
OG0012391	-0.018878	1	Ag	NS	869
OG0012396	-0.265195	0.764018	Ag	NS	1376
OG0012417	-0.891643	0.0377268	Ag	NS	2097
OG0012426	-0.0743372	1	Ag	NS	985
OG0012438	-0.0800879	1	Ag	NS	993
OG0012440	-0.475936	0.194148	Ag	NS	1785
OG0012452	-0.295128	1	Ag	NS	1441
OG0012454	-0.37707	0.922068	Ag	NS	1620
OG0012471	0.35727	0.787538	Ag	NS	324
OG0012476	-0.153607	1	Ag	NS	1151
OG0012511	0.386259	0.590743	Ag	NS	304
OG0012514	-0.234465	0.31896	Ag	NS	1314
OG0012515	1.15052	0.0665444	Ag	NS	82
OG0012519	-0.112475	0.607406	Ag	NS	1062
OG0012525	-0.0484122	1	Ag	NS	928
OG0012528	-0.018878	1	Ag	NS	869
OG0012538	0.452068	0.717951	Ag	NS	268
OG0012571	-0.442222	0.010415	Ag	NS	1743
OG0012590	-0.332789	1	Ag	NS	1522
OG0012601	-0.529073	0.775484	Ag	NS	1837
OG0012622	-0.546766	0.209914	Ag	NS	1857
OG0012634	0.654436	0.129629	Ag	NS	177
OG0012643	-0.0203404	1	Ag	NS	872
OG0012655	-0.121863	1	Ag	NS	1081
OG0012659	-0.0664274	1	Ag	NS	964
OG0012663	-0.403542	0.579154	Ag	NS	1665
OG0012675	-0.0484122	1	Ag	NS	928
OG0012686	-0.375197	0.720136	Ag	NS	1616
OG0012719	-0.565733	0.0119226	Ag	NS	1886
OG0012725	0.186501	1	Ag	NS	500
OG0012732	-0.161653	0.603803	Ag	NS	1175
OG0012748	-0.300448	0.543539	Ag	NS	1450
OG0012755	-0.237864	1	Ag	NS	1321
OG0012785	0.182692	1	Ag	NS	512
OG0012815	-0.0320936	1	Ag	NS	900
OG0012836	-0.00578235	1	Ag	NS	843
OG0012843	0.0538064	1	Ag	NS	742
OG0012846	0.201634	1	Ag	NS	485
OG0012852	0.227741	1	Ag	NS	442
OG0012855	0.197865	0.456615	Ag	NS	487
OG0012873	-2.191	0.000759899	Ag	DOWN	2244
OG0012906	-0.0459509	1	Ag	NS	923
OG0012912	-0.498179	1	Ag	NS	1808
OG0012916	0.257011	0.348781	Ag	NS	418
OG0012924	0.0676387	1	Ag	NS	714
OG0012925	0.261832	1	Ag	NS	413
OG0012958	-0.0812592	1	Ag	NS	997
OG0012961	0.0524159	1	Ag	NS	748
OG0012963	-0.142417	1	Ag	NS	1119
OG0012983	0.00907636	1	Ag	NS	816
OG0012985	-0.100051	1	Ag	NS	1035
OG0012986	-0.161653	1	Ag	NS	1175
OG0013000	0.0731347	1	Ag	NS	704
OG0013019	-0.401635	1	Ag	NS	1664
OG0013031	0.217851	1	Ag	NS	464
OG0013037	-0.37146	0.192702	Ag	NS	1606
OG0013053	-0.293216	0.504788	Ag	NS	1434
OG0013056	-0.290015	0.20755	Ag	NS	1429
OG0013077	-0.0892673	1	Ag	NS	1012
OG0013083	-0.24127	1	Ag	NS	1327
OG0013092	-0.200913	1	Ag	NS	1259
OG0013137	0.701327	0.964062	Ag	NS	161
OG0013143	-0.356606	0.869051	Ag	NS	1574
OG0013144	-0.53952	0.0809521	Ag	NS	1847
OG0013150	-0.239567	0.013293	Ag	NS	1326
OG0013165	-0.254978	0.194674	Ag	NS	1355
OG0013178	-0.440585	0.424442	Ag	NS	1742
OG0013186	-0.077041	1	Ag	NS	988
OG0013188	-0.24127	1	Ag	NS	1327
OG0013202	1.33571	1	Ag	NS	65
OG0013207	-0.00578235	1	Ag	NS	843
OG0013211	-0.632629	1	Ag	NS	1943
OG0013219	0.205106	1	Ag	NS	479
OG0013235	0.185232	1	Ag	NS	505
OG0013242	0.257011	1	Ag	NS	418
OG0013243	-1.05289	0.0119909	Ag	DOWN	2146
OG0013251	0.045443	1	Ag	NS	759
OG0013269	-0.177882	0.950987	Ag	NS	1214
OG0013274	-0.270556	1	Ag	NS	1385
OG0013282	-0.205896	1	Ag	NS	1266
OG0013328	1.42008	0.201618	Ag	NS	61
OG0013338	-0.444184	0.444738	Ag	NS	1746
OG0013356	-0.724993	0.956104	Ag	NS	2003
OG0013365	0.00575927	1	Ag	NS	819
OG0013366	0.145351	1	Ag	NS	574
OG0013373	-0.409278	0.0827759	Ag	NS	1679
OG0013374	0.146655	1	Ag	NS	571
OG0013377	-0.350154	0.0598682	Ag	NS	1566
OG0013384	0.952334	0.0223422	Ag	NS	105
OG0013391	-0.450084	0.174358	Ag	NS	1755
OG0013400	0.0881416	1	Ag	NS	677
OG0013403	-0.0493578	1	Ag	NS	932
OG0013429	0.50284	0.350961	Ag	NS	246
OG0013466	-0.349235	0.278762	Ag	NS	1560
OG0013493	0.163499	1	Ag	NS	542
OG0013524	0.00575927	1	Ag	NS	819
OG0013538	0.43189	0.431029	Ag	NS	280
OG0013540	0.527721	1	Ag	NS	233
OG0013548	0.0143553	1	Ag	NS	807
OG0013557	-0.270556	1	Ag	NS	1385
OG0013575	0.0949116	1	Ag	NS	666
OG0013605	0.112367	1	Ag	NS	635
OG0013614	0.67084	0.350933	Ag	NS	169
OG0013632	-0.246395	1	Ag	NS	1339
OG0013641	-0.785875	0.00945194	Ag	NS	2047
OG0013654	-0.249822	0.546277	Ag	NS	1347
OG0013655	0.301002	0.416936	Ag	NS	368
OG0013659	0.546956	0.189458	Ag	NS	224
OG0013660	-0.971431	0.386198	Ag	NS	2127
OG0013671	-0.231075	0.300088	Ag	NS	1308
OG0013678	-0.217591	1	Ag	NS	1286
OG0013692	2.37771	0.00066957	Ag	UP	7
OG0013697	1.13707	0.00478916	Ag	UP	85
OG0013727	0.920674	0.776305	Ag	NS	115
OG0013739	0.163499	1	Ag	NS	542
OG0013744	-0.552156	0.24688	Ag	NS	1867
OG0013757	0.982583	0.0250189	Ag	NS	101
OG0013764	-0.304006	1	Ag	NS	1458
OG0013767	0.299823	0.736656	Ag	NS	370
OG0013768	0.298658	1	Ag	NS	372
OG0013769	-0.41889	0.488126	Ag	NS	1697
OG0013771	0.0370307	1	Ag	NS	769
OG0013782	-0.172994	1	Ag	NS	1206
OG0013788	-0.913216	0.0492752	Ag	NS	2104
OG0013792	-1.20756	0.00231103	Ag	DOWN	2180
OG0013818	-0.305842	1	Ag	NS	1467
OG0013819	0.125651	1	Ag	NS	611
OG0013825	0.292782	0.217362	Ag	NS	383
OG0013827	-0.0923402	1	Ag	NS	1018
OG0013845	-0.899695	0.00739858	Ag	NS	2100
OG0013847	-0.227692	1	Ag	NS	1298
OG0013851	0.72334	0.75354	Ag	NS	157
OG0013853	0.437228	0.250179	Ag	NS	277
OG0013856	0.6107	0.361426	Ag	NS	193
OG0013861	-0.00868224	1	Ag	NS	846
OG0013863	-0.136062	1	Ag	NS	1106
OG0013870	-0.011588	1	Ag	NS	855
OG0013882	0.0485392	1	Ag	NS	758
OG0013887	-1.22095	0.0534853	Ag	NS	2185
OG0013890	0.257011	1	Ag	NS	418
OG0013899	-0.343732	1	Ag	NS	1547
OG0013912	-0.118727	1	Ag	NS	1070
OG0013919	-0.295128	0.891008	Ag	NS	1441
OG0013925	0.27739	1	Ag	NS	397
OG0013926	-0.0538068	1	Ag	NS	940
OG0013939	-0.517062	0.417136	Ag	NS	1824
OG0013941	-0.397828	0.10612	Ag	NS	1656
OG0013955	-0.0247367	1	Ag	NS	885
OG0013957	-0.41889	0.00283215	Ag	NS	1697
OG0013961	0.362891	1	Ag	NS	322
OG0013966	-0.284546	0.896012	Ag	NS	1413
OG0013974	-0.533242	0.0100496	Ag	NS	1841
OG0013978	-0.739372	0.567002	Ag	NS	2016
OG0013987	-0.186065	1	Ag	NS	1229
OG0013989	-0.103147	1	Ag	NS	1040
OG0014025	-0.550043	0.0285377	Ag	NS	1862
OG0014026	-0.0939456	1	Ag	NS	1023
OG0014030	-0.104697	1	Ag	NS	1043
OG0014037	-0.733894	1	Ag	NS	2014
OG0014041	0.356842	1	Ag	NS	325
OG0014048	-3.02327	0.00956851	Ag	DOWN	2247
OG0014062	0.237564	1	Ag	NS	435
OG0014076	0.584449	0.201913	Ag	NS	208
OG0014077	0.151859	1	Ag	NS	560
OG0014078	0.147027	1	Ag	NS	570
OG0014089	-0.42082	1	Ag	NS	1706
OG0014095	-0.0218044	1	Ag	NS	876
OG0014101	-0.0969617	0.990871	Ag	NS	1029
OG0014108	-0.639355	0.77563	Ag	NS	1948
OG0014118	0.817655	0.437224	Ag	NS	136
OG0014125	0.207893	1	Ag	NS	476
OG0014133	0.1137	1	Ag	NS	629
OG0014135	0.207041	1	Ag	NS	477
OG0014160	-0.166794	0.828869	Ag	NS	1191
OG0014192	0.662661	0.325725	Ag	NS	174
OG0014218	-0.086201	1	Ag	NS	1008
OG0014288	0.298658	1	Ag	NS	372
OG0014301	0.00288251	1	Ag	NS	829
OG0014329	0.00575927	1	Ag	NS	819
OG0014331	-0.443194	0.00892798	Ag	NS	1745
OG0014334	-0.205896	0.422211	Ag	NS	1266
OG0014345	-0.185973	0.641792	Ag	NS	1228
OG0014368	-0.479955	0.149173	Ag	NS	1789
OG0014370	0.304511	1	Ag	NS	362
OG0014381	-0.0709665	1	Ag	NS	979
OG0014383	0.0144755	1	Ag	NS	806
OG0014438	0.163499	1	Ag	NS	542
OG0014448	-0.0394883	1	Ag	NS	912
OG0014451	-0.270556	0.682416	Ag	NS	1385
OG0014461	0.0100637	1	Ag	NS	812
OG0014481	-0.448115	0.513349	Ag	NS	1751
OG0014504	0.340277	1	Ag	NS	340
OG0014511	-0.496142	0.727758	Ag	NS	1806
OG0014517	-0.229382	1	Ag	NS	1303
OG0014564	-0.209076	1	Ag	NS	1271
OG0014572	0.385155	0.970699	Ag	NS	305
OG0014578	-1.02915	0.0341152	Ag	DOWN	2142
OG0014589	1.5064	0.326579	Ag	NS	55
OG0014628	-0.356606	0.0572438	Ag	NS	1574
OG0014629	-0.397828	0.431336	Ag	NS	1656
OG0014638	1.99422	0.53499	Ag	NS	18
OG0014651	-0.880976	0.0419954	Ag	NS	2090
OG0014682	-0.149842	1	Ag	NS	1141
OG0014707	0.177599	1	Ag	NS	516
OG0014766	0.279768	1	Ag	NS	395
OG0014768	-0.304136	1	Ag	NS	1462
OG0014780	0.405992	1	Ag	NS	294
OG0014783	-0.0679388	1	Ag	NS	970
OG0014809	-0.844251	0.5875	Ag	NS	2074
OG0014829	-0.0923402	1	Ag	NS	1018
OG0014844	-0.168123	1	Ag	NS	1195
OG0014852	-0.899695	0.349933	Ag	NS	2100
OG0014856	0.107123	1	Ag	NS	644
OG0014898	-0.293359	0.76928	Ag	NS	1436
OG0014902	-0.369595	1	Ag	NS	1599
OG0014938	0.189034	1	Ag	NS	498
OG0014954	0.651683	0.397753	Ag	NS	179
OG0014972	0.503858	0.873293	Ag	NS	245
OG0014995	-0.343732	0.912192	Ag	NS	1547
OG0015001	0.271594	0.944979	Ag	NS	406
OG0015012	-0.780909	0.00930751	Ag	NS	2044
OG0015013	-0.828793	0.468312	Ag	NS	2070
OG0015023	0.175045	1	Ag	NS	521
OG0015024	-0.212568	1	Ag	NS	1278
OG0015034	-0.652901	0.376824	Ag	NS	1959
OG0015043	0.27739	1	Ag	NS	397
OG0015052	0.476122	1	Ag	NS	258
OG0015055	-0.671164	0.115364	Ag	NS	1971
OG0015087	-0.608232	0.77146	Ag	NS	1921
OG0015093	-0.619271	0.938503	Ag	NS	1931
OG0015100	0.0172093	1	Ag	NS	803
OG0015113	-0.152003	1	Ag	NS	1147
OG0015131	0.614474	0.0447284	Ag	NS	189
OG0015134	2.08542	0.000531847	Ag	UP	15
OG0015171	0.518031	0.627344	Ag	NS	239
OG0015177	-0.388355	0.920422	Ag	NS	1637
OG0015182	-0.226004	0.476954	Ag	NS	1295
OG0015202	-0.174621	1	Ag	NS	1211
OG0015210	-0.265345	1	Ag	NS	1377
OG0015214	0.273829	1	Ag	NS	402
OG0015224	0.312665	1	Ag	NS	357
OG0015249	-0.155213	1	Ag	NS	1156
OG0015255	-0.150401	1	Ag	NS	1142
OG0015264	-0.541618	1	Ag	NS	1850
OG0015271	0.348232	0.987722	Ag	NS	331
OG0015285	-0.184425	0.847338	Ag	NS	1223
OG0015289	0.0186342	1	Ag	NS	801
OG0015309	-0.0954196	1	Ag	NS	1025
OG0015342	0.326938	0.162655	Ag	NS	348
OG0015352	0.459432	0.0123079	Ag	NS	264
OG0015368	-0.293359	0.965551	Ag	NS	1436
OG0015370	0.618972	0.100403	Ag	NS	186
OG0015372	-0.608232	0.441867	Ag	NS	1921
OG0015384	0.00432161	1	Ag	NS	827
OG0015391	-0.325539	0.940104	Ag	NS	1508
OG0015393	-0.150401	1	Ag	NS	1142
OG0015397	0.27439	0.116884	Ag	NS	401
OG0015400	-0.382702	0.0567316	Ag	NS	1627
OG0015401	-0.33825	0.250179	Ag	NS	1537
OG0015409	1.06212	0.029123	Ag	UP	95
OG0015446	-0.340018	0.0717875	Ag	NS	1541
OG0015452	0.304511	0.743302	Ag	NS	362
OG0015453	-0.275786	0.752023	Ag	NS	1396
OG0015455	-0.161653	1	Ag	NS	1175
OG0015456	-0.248108	0.640953	Ag	NS	1342
OG0015458	-0.0218044	1	Ag	NS	876
OG0015465	-0.92139	0.645314	Ag	NS	2107
OG0015473	-0.369378	0.203491	Ag	NS	1598
OG0015474	-0.360305	0.136973	Ag	NS	1583
OG0015502	-0.926865	0.014495	Ag	NS	2110
OG0015513	0.173767	1	Ag	NS	522
OG0015525	-0.790859	0.456935	Ag	NS	2048
OG0015533	-0.444184	0.671557	Ag	NS	1746
OG0015547	-0.284546	1	Ag	NS	1413
OG0015577	0.0143553	1	Ag	NS	807
OG0015584	-0.011588	1	Ag	NS	855
OG0015588	-0.621488	0.836132	Ag	NS	1936
OG0015605	0.618239	0.729155	Ag	NS	187
OG0015612	-0.405451	0.233883	Ag	NS	1670
OG0015615	1.25822	0.34356	Ag	NS	74
OG0015622	-0.533242	0.587457	Ag	NS	1841
OG0015628	0.2806	0.625824	Ag	NS	394
OG0015629	0.738984	0.00766538	Ag	NS	153
OG0015654	0.528071	0.209914	Ag	NS	232
OG0015676	-0.713119	0.010327	Ag	NS	1995
OG0015699	0.22404	1	Ag	NS	451
OG0015705	0.348232	1	Ag	NS	331
OG0015706	-0.0679388	1	Ag	NS	970
OG0015745	-0.246395	1	Ag	NS	1339
OG0015774	-0.15682	1	Ag	NS	1160
OG0015781	-0.341903	0.452626	Ag	NS	1544
OG0015799	1.47197	0.00953516	Ag	UP	58
OG0015805	-0.268817	0.466549	Ag	NS	1383
OG0015810	-0.309359	0.678723	Ag	NS	1473
OG0015817	-0.179515	1	Ag	NS	1216
OG0015832	-0.0380063	1	Ag	NS	910
OG0015844	0.451013	1	Ag	NS	270
OG0015846	-0.109359	1	Ag	NS	1054
OG0015869	-0.746616	0.0227256	Ag	NS	2020
OG0015889	-0.152003	1	Ag	NS	1147
OG0015897	-0.416962	0.207712	Ag	NS	1693
OG0015900	-0.204233	1	Ag	NS	1262
OG0015902	-0.0923402	1	Ag	NS	1018
OG0015904	-0.129734	0.781698	Ag	NS	1096
OG0015932	0.389907	1	Ag	NS	301
OG0015967	-0.249822	1	Ag	NS	1347
OG0015978	0.172488	1	Ag	NS	525
OG0016020	0.239723	1	Ag	NS	434
OG0016022	-0.617165	0.359882	Ag	NS	1930
OG0016049	-0.440263	0.318791	Ag	NS	1739
OG0016053	0.107018	1	Ag	NS	645
OG0016079	0.14274	1	Ag	NS	579
OG0016103	-0.249822	1	Ag	NS	1347
OG0016106	0.311503	1	Ag	NS	358
OG0016110	-0.648372	1	Ag	NS	1955
OG0016115	1.78115	0.0150219	Ag	UP	33
OG0016134	0.405992	0.864367	Ag	NS	294
OG0016166	2.10794	0.00929481	Ag	UP	14
OG0016178	-0.394032	0.824262	Ag	NS	1646
OG0016184	0.232661	1	Ag	NS	439
OG0016205	-0.430509	1	Ag	NS	1720
OG0016225	-0.929611	0.414745	Ag	NS	2113
OG0016230	-0.104552	1	Ag	NS	1042
OG0016234	-0.011588	1	Ag	NS	855
OG0016284	-0.0394883	1	Ag	NS	912
OG0016285	-0.332789	1	Ag	NS	1522
OG0016317	0.0690147	1	Ag	NS	711
OG0016331	-0.101681	1	Ag	NS	1038
OG0016352	-0.0694519	1	Ag	NS	976
OG0016362	0.246688	0.487049	Ag	NS	429
OG0016401	-0.351074	0.310355	Ag	NS	1567
OG0016407	-0.0543923	1	Ag	NS	941
OG0016409	-0.045052	1	Ag	NS	922
OG0016410	-0.158429	0.36592	Ag	NS	1164
OG0016418	-0.204233	1	Ag	NS	1262
OG0016452	-0.0816138	1	Ag	NS	998
OG0016454	2.05381	0.000151213	Ag	UP	16
OG0016457	0.366252	1	Ag	NS	318
OG0016462	-0.471929	0.279309	Ag	NS	1777
OG0016482	-1.38458	0.00266491	Ag	DOWN	2209
OG0016498	-0.12658	1	Ag	NS	1092
OG0016503	0.486457	0.1065	Ag	NS	253
OG0016508	0.0271541	1	Ag	NS	787
OG0016511	0.177599	0.662327	Ag	NS	516
OG0016515	-0.643856	0.538297	Ag	NS	1952
OG0016531	-0.516636	0.0453712	Ag	NS	1822
OG0016538	-0.395929	0.303963	Ag	NS	1651
OG0016556	0.368489	1	Ag	NS	314
OG0016568	-0.0740006	1	Ag	NS	982
OG0016574	-0.0101344	1	Ag	NS	850
OG0016578	1.89221	0.00588758	Ag	UP	23
OG0016579	0.0172093	1	Ag	NS	803
OG0016587	-0.15682	1	Ag	NS	1160
OG0016591	0.00575927	1	Ag	NS	819
OG0016601	-0.715486	0.0850361	Ag	NS	1996
OG0016636	0.0717627	1	Ag	NS	705
OG0016646	-0.463947	0.0285377	Ag	NS	1769
OG0016653	0.00432161	1	Ag	NS	827
OG0016656	0.211635	1	Ag	NS	472
OG0016677	1.2461	1	Ag	NS	75
OG0016682	-0.554273	0.260534	Ag	NS	1872
OG0016694	-0.0214699	1	Ag	NS	874
OG0016699	-0.953085	0.476341	Ag	NS	2121
OG0016726	0.0551957	1	Ag	NS	738
OG0016748	-0.706041	0.979019	Ag	NS	1989
OG0016778	-0.448115	0.175832	Ag	NS	1751
OG0016783	-0.332789	1	Ag	NS	1522
OG0016786	-0.365871	1	Ag	NS	1591
OG0016788	-0.579922	0.0325021	Ag	NS	1894
OG0016823	-0.415037	1	Ag	NS	1690
OG0016829	-0.356606	0.774545	Ag	NS	1574
OG0016831	-0.110916	1	Ag	NS	1058
OG0016843	0.296311	0.259791	Ag	NS	376
OG0016845	-0.171368	1	Ag	NS	1203
OG0016860	0.283329	0.942598	Ag	NS	390
OG0016893	0.342555	1	Ag	NS	336
OG0016903	0.0827026	1	Ag	NS	685
OG0016905	-0.26708	0.0909103	Ag	NS	1380
OG0016910	0.686164	0.270825	Ag	NS	166
OG0016916	-0.275786	0.429305	Ag	NS	1396
OG0016928	-0.473931	0.964062	Ag	NS	1780
OG0016950	-0.0603973	1	Ag	NS	957
OG0016960	-0.78339	0.297996	Ag	NS	2045
OG0016973	0.836732	0.572737	Ag	NS	134
OG0016974	-1.13924	0.0165152	Ag	DOWN	2172
OG0016993	-0.169745	1	Ag	NS	1197
OG0017003	-0.291592	0.176037	Ag	NS	1430
OG0017012	-0.411195	0.0617885	Ag	NS	1683
OG0017014	0.1137	1	Ag	NS	629
OG0017023	-0.174621	0.498933	Ag	NS	1211
OG0017026	-0.475936	1	Ag	NS	1785
OG0017037	-0.186065	1	Ag	NS	1229
OG0017047	-0.72977	0.568816	Ag	NS	2009
OG0017062	-1.11716	0.00674163	Ag	DOWN	2167
OG0017082	-0.32834	0.629868	Ag	NS	1517
OG0017114	0.327687	0.510539	Ag	NS	347
OG0017121	-0.158429	1	Ag	NS	1164
OG0017142	0.387363	0.184108	Ag	NS	302
OG0017157	-0.189351	1	Ag	NS	1238
OG0017164	-0.367732	1	Ag	NS	1592
OG0017172	-0.436354	0.843231	Ag	NS	1732
OG0017194	-0.0925021	1	Ag	NS	1022
OG0017237	-0.334607	1	Ag	NS	1527
OG0017245	0.474047	1	Ag	NS	260
OG0017278	-0.662004	1	Ag	NS	1965
OG0017322	-1.07498	0.230987	Ag	NS	2153
OG0017331	0.0285692	1	Ag	NS	782
OG0017343	-0.888969	0.0536254	Ag	NS	2093
OG0017379	-0.149057	1	Ag	NS	1140
OG0017401	-0.531156	0.0377268	Ag	NS	1839
OG0017410	-0.397828	0.119262	Ag	NS	1656
OG0017439	0.228224	1	Ag	NS	441
OG0017457	-1.49005	0.740112	Ag	NS	2215
OG0017462	-0.321928	1	Ag	NS	1499
OG0017471	-0.432455	0.483935	Ag	NS	1726
OG0017484	0.273814	0.964062	Ag	NS	403
OG0017492	0.0593553	1	Ag	NS	730
OG0017500	0.168642	1	Ag	NS	537
OG0017510	0.126973	1	Ag	NS	609
OG0017519	0.932061	0.490078	Ag	NS	112
OG0017526	-0.0816138	1	Ag	NS	998
OG0017553	-1.78588	0.00648149	Ag	DOWN	2232
OG0017555	-0.24127	1	Ag	NS	1327
OG0017560	0.690641	0.538873	Ag	NS	164
OG0017589	-0.37707	0.18068	Ag	NS	1620
OG0017604	-0.469929	1	Ag	NS	1775
OG0017608	-0.0846703	1	Ag	NS	1005
OG0017656	0.0229004	1	Ag	NS	792
OG0017657	-0.409278	1	Ag	NS	1679
OG0017663	-0.648372	0.0226362	Ag	NS	1955
OG0017681	-0.0320936	1	Ag	NS	900
OG0017682	-0.334607	0.396432	Ag	NS	1527
OG0017688	1.47612	0.000825688	Ag	UP	57
OG0017689	0.0214797	1	Ag	NS	794
OG0017690	0.452068	0.633106	Ag	NS	268
OG0017729	-0.265345	0.355223	Ag	NS	1377
OG0017733	-0.452057	0.213667	Ag	NS	1757
OG0017750	0.178874	1	Ag	NS	515
OG0017771	-0.356606	0.919843	Ag	NS	1574
OG0017788	-0.0985055	1	Ag	NS	1033
OG0017802	-0.312511	0.125293	Ag	NS	1481
OG0017831	-0.286304	1	Ag	NS	1419
OG0017836	-0.0232698	1	Ag	NS	879
OG0017841	-0.481969	0.743075	Ag	NS	1792
OG0017851	-0.14401	1	Ag	NS	1122
OG0017867	0.149259	1	Ag	NS	563
OG0017891	-0.926865	0.77563	Ag	NS	2110
OG0017896	-0.244685	0.50583	Ag	NS	1335
OG0017897	0.146655	1	Ag	NS	571
OG0017899	-0.0101344	1	Ag	NS	850
OG0017941	0.642471	1	Ag	NS	181
OG0017943	-0.308473	1	Ag	NS	1472
OG0017944	-0.641604	0.302308	Ag	NS	1950
OG0017951	-0.332789	0.330858	Ag	NS	1522
OG0017964	-0.117161	1	Ag	NS	1067
OG0017967	-0.166503	1	Ag	NS	1186
OG0017969	-0.0679388	1	Ag	NS	970
OG0017978	0.117695	1	Ag	NS	624
OG0017986	-0.650635	0.0394928	Ag	NS	1957
OG0018010	-0.754304	0.678503	Ag	NS	2028
OG0018037	-0.0232698	1	Ag	NS	879
OG0018047	-0.477944	1	Ag	NS	1787
OG0018053	1.52557	0.395021	Ag	NS	54
OG0018059	1.55898	0.0067964	Ag	UP	50
OG0018068	-0.209228	1	Ag	NS	1272
OG0018070	0.121679	1	Ag	NS	619
OG0018071	-0.293359	1	Ag	NS	1436
OG0018077	0.681016	0.486244	Ag	NS	167
OG0018097	-0.140826	1	Ag	NS	1114
OG0018121	0.432959	0.0431135	Ag	NS	279
OG0018128	1.33514	0.156753	Ag	NS	66
OG0018133	-0.547932	0.132941	Ag	NS	1859
OG0018134	-1.26882	0.0462633	Ag	DOWN	2192
OG0018139	-0.0528949	1	Ag	NS	938
OG0018143	-0.0724828	1	Ag	NS	981
OG0018173	-0.53952	0.902681	Ag	NS	1847
OG0018184	-0.547599	0.121382	Ag	NS	1858
OG0018252	-0.300448	1	Ag	NS	1450
OG0018255	-0.444184	0.108968	Ag	NS	1746
OG0018257	0.227741	1	Ag	NS	442
OG0018262	-0.256623	1	Ag	NS	1358
OG0018277	0.152709	0.367383	Ag	NS	559
OG0018341	-0.744197	1	Ag	NS	2019
OG0018363	-0.155213	1	Ag	NS	1156
OG0018391	-0.311148	0.939319	Ag	NS	1478
OG0018412	0.204141	1	Ag	NS	480
OG0018428	0.134878	1	Ag	NS	591
OG0018453	-0.305788	0.78379	Ag	NS	1465
OG0018454	0.950842	0.117052	Ag	NS	107
OG0018463	0.149259	1	Ag	NS	563
OG0018469	-0.321257	1	Ag	NS	1498
OG0018478	0.462576	1	Ag	NS	262
OG0018482	-0.550043	0.0536254	Ag	NS	1862
OG0018490	-0.345564	1	Ag	NS	1552
OG0018491	-0.390245	0.802394	Ag	NS	1640
OG0018497	-0.490051	0.172372	Ag	NS	1803
OG0018526	0.212881	1	Ag	NS	468
OG0018542	-0.675765	1	Ag	NS	1975
OG0018543	-1.37333	0.103544	Ag	NS	2208
OG0018545	0.590949	0.0530806	Ag	NS	203
OG0018609	-0.373327	0.297714	Ag	NS	1610
OG0018627	-0.483985	0.029123	Ag	NS	1796
OG0018720	-0.336428	0.185505	Ag	NS	1533
OG0018765	0.393328	0.289725	Ag	NS	298
OG0018766	0.0779743	1	Ag	NS	697
OG0018769	-0.261881	0.595691	Ag	NS	1370
OG0018781	-0.244685	0.513349	Ag	NS	1335
OG0018783	0.341574	1	Ag	NS	338
OG0018790	-0.415037	0.137942	Ag	NS	1690
OG0018794	-0.321196	0.740036	Ag	NS	1497
OG0018827	0.226509	0.994638	Ag	NS	444
OG0018833	0.181421	1	Ag	NS	514
OG0018835	0.547943	0.169603	Ag	NS	223
OG0018842	-0.0954196	1	Ag	NS	1025
OG0018843	-0.965784	0.0189949	Ag	NS	2126
OG0018850	0.553852	0.0248303	Ag	NS	218
OG0018892	0.10165	1	Ag	NS	655
OG0018902	1.53157	0.0156489	Ag	UP	52
OG0018907	1.21164	0.0203365	Ag	UP	79
OG0018913	-1.81097	0.401843	Ag	NS	2233
OG0018926	0.260628	1	Ag	NS	414
OG0018927	-0.210897	1	Ag	NS	1276
OG0018934	-0.254978	1	Ag	NS	1355
OG0018947	0.324235	1	Ag	NS	351
OG0018954	-0.349235	1	Ag	NS	1560
OG0018971	0.0703893	1	Ag	NS	709
OG0018973	-0.352916	0.499644	Ag	NS	1570
OG0018975	-0.394032	0.202455	Ag	NS	1646
OG0018981	0.0313952	1	Ag	NS	778
OG0018983	0.300515	0.389722	Ag	NS	369
OG0018988	0.173767	1	Ag	NS	522
OG0019003	0.341301	0.80139	Ag	NS	339
OG0019006	-0.575615	0.0234584	Ag	NS	1892
OG0019021	-2.04692	0.0331779	Ag	DOWN	2241
OG0019032	-1.50226	0.0150559	Ag	DOWN	2217
OG0019055	0.273814	0.5875	Ag	NS	403
OG0019061	-0.261881	1	Ag	NS	1370
OG0019065	0.0398403	1	Ag	NS	766
OG0019070	-0.96016	0.0030799	Ag	NS	2123
OG0019072	-0.335869	0.678364	Ag	NS	1532
OG0019110	-0.202572	1	Ag	NS	1261
OG0019164	0.0221509	1	Ag	NS	793
OG0019193	-0.940645	0.582414	Ag	NS	2116
OG0019214	-1.14242	0.0331779	Ag	DOWN	2174
OG0019220	-0.717857	0.438606	Ag	NS	1998
OG0019237	-1.53952	0.0908295	Ag	NS	2219
OG0019258	0.0962619	1	Ag	NS	663
OG0019271	-0.53952	0.103544	Ag	NS	1847
OG0019277	-0.369595	0.831217	Ag	NS	1599
OG0019301	-0.790859	1	Ag	NS	2048
OG0019331	0.379621	0.975185	Ag	NS	308
OG0019350	-0.452057	0.119567	Ag	NS	1757
OG0019355	0.100305	1	Ag	NS	659
OG0019357	-0.862496	0.0377268	Ag	NS	2082
OG0019380	0.144046	1	Ag	NS	577
OG0019390	-0.0573917	1	Ag	NS	950
OG0019393	-0.790859	0.0256481	Ag	NS	2048
OG0019397	-0.18522	1	Ag	NS	1227
OG0019417	-0.652901	0.685681	Ag	NS	1959
OG0019419	-0.125006	1	Ag	NS	1087
OG0019432	0.0854247	1	Ag	NS	681
OG0019453	0.52707	0.512215	Ag	NS	235
OG0019460	0.158337	1	Ag	NS	551
OG0019469	-0.0144996	1	Ag	NS	863
OG0019495	0.0607915	1	Ag	NS	727
OG0019517	0.46048	0.59638	Ag	NS	263
OG0019544	0.0799166	0.901218	Ag	NS	694
OG0019559	-0.0320936	1	Ag	NS	900
OG0019584	0.128293	1	Ag	NS	604
OG0019589	0.128768	0.956104	Ag	NS	603
OG0019613	0.408168	0.826888	Ag	NS	293
OG0019633	-0.422752	0.83965	Ag	NS	1711
OG0019653	-0.526992	1	Ag	NS	1834
OG0019661	-0.184425	1	Ag	NS	1223
OG0019666	0.104337	0.968492	Ag	NS	648
OG0019705	-0.766112	0.00814841	Ag	NS	2033
OG0019709	1.11036	0.115478	Ag	NS	88
OG0019715	1.26564	0.137831	Ag	NS	72
OG0019764	0.292132	0.0573278	Ag	NS	385
OG0019766	0.0867838	1	Ag	NS	679
OG0019770	-0.150401	1	Ag	NS	1142
OG0019801	-0.793357	0.131247	Ag	NS	2052
OG0019810	-0.844251	0.136037	Ag	NS	2074
OG0019828	0.705757	0.0250269	Ag	NS	160
OG0019839	-1.08314	0.0186674	Ag	DOWN	2157
OG0019881	-0.962969	0.0417908	Ag	NS	2124
OG0019883	-0.0740006	1	Ag	NS	982
OG0019906	-0.657445	0.816714	Ag	NS	1962
OG0019941	-0.121863	0.80383	Ag	NS	1081
OG0019942	-0.227692	1	Ag	NS	1298
OG0019947	-0.528198	0.790118	Ag	NS	1836
OG0019955	-0.0101344	1	Ag	NS	850
OG0019975	-0.327348	1	Ag	NS	1514
OG0019977	-0.186065	1	Ag	NS	1229
OG0019987	-0.0588937	1	Ag	NS	954
OG0019989	-0.625934	0.14327	Ag	NS	1940
OG0019992	-0.136062	1	Ag	NS	1106
OG0020005	0.275007	0.360077	Ag	NS	399
OG0020022	-0.736966	0.147496	Ag	NS	2015
OG0020036	-1.07097	1	Ag	NS	2150
OG0020045	0.21661	1	Ag	NS	465
OG0020087	-0.375197	1	Ag	NS	1616
OG0020094	-1.0029	0.0202654	Ag	DOWN	2135
OG0020109	-0.258425	1	Ag	NS	1361
OG0020116	-0.24127	1	Ag	NS	1327
OG0020137	0.104337	1	Ag	NS	648
OG0020145	0.125651	1	Ag	NS	611
OG0020173	0.185232	1	Ag	NS	505
OG0020174	-0.416962	1	Ag	NS	1693
OG0020183	-0.588574	0.962155	Ag	NS	1902
OG0020218	-0.0156199	1	Ag	NS	864
OG0020221	-0.323733	1	Ag	NS	1506
OG0020225	0.0538064	1	Ag	NS	742
OG0020232	-0.26708	1	Ag	NS	1380
OG0020254	-0.289827	0.164591	Ag	NS	1427
OG0020257	0.130931	1	Ag	NS	600
OG0020258	-0.761213	0.147496	Ag	NS	2031
OG0020263	0.0100637	1	Ag	NS	812
OG0020283	0.149259	1	Ag	NS	563
OG0020304	0.0206264	1	Ag	NS	796
OG0020322	-0.0908029	1	Ag	NS	1014
OG0020359	0.449957	0.258093	Ag	NS	272
OG0020370	-0.136062	1	Ag	NS	1106
OG0020371	0.0524159	1	Ag	NS	748
OG0020392	-0.169745	1	Ag	NS	1197
OG0020421	0.391768	0.617118	Ag	NS	299
OG0020442	1.62498	0.0456137	Ag	UP	43
OG0020443	-0.148801	1	Ag	NS	1134
OG0020451	-0.248108	1	Ag	NS	1342
OG0020455	-1.22432	0.0047001	Ag	DOWN	2186
OG0020468	-1.28279	0.255314	Ag	NS	2195
OG0020490	0.549916	0.61463	Ag	NS	221
OG0020497	0.225275	1	Ag	NS	449
OG0020546	0.350497	1	Ag	NS	329
OG0020553	0.897568	0.973894	Ag	NS	120
OG0020555	0.415759	1	Ag	NS	288
OG0020563	-1.53952	0.0948808	Ag	NS	2219
OG0020570	-0.0409718	1	Ag	NS	917
OG0020571	-0.0232698	1	Ag	NS	879
OG0020585	0.565277	0.399506	Ag	NS	214
OG0020600	-0.397828	0.330858	Ag	NS	1656
OG0020611	0.0071955	1	Ag	NS	817
OG0020613	-0.0262051	1	Ag	NS	889
OG0020626	-1.20756	1	Ag	NS	2180
OG0020637	0.355425	1	Ag	NS	326
OG0020647	0.219091	0.637774	Ag	NS	460
OG0020650	-0.805913	0.336979	Ag	NS	2057
OG0020670	0.119024	1	Ag	NS	623
OG0020681	0.944109	0.0544812	Ag	NS	110
OG0020687	0.540027	0.862538	Ag	NS	226
OG0020693	0.856787	0.118511	Ag	NS	130
OG0020698	0.185232	1	Ag	NS	505
OG0020706	0.0949116	1	Ag	NS	666
OG0020709	0.177599	1	Ag	NS	516
OG0020712	-0.411195	0.52976	Ag	NS	1683
OG0020723	0.293955	0.411282	Ag	NS	380
OG0020756	0.316146	0.90417	Ag	NS	356
OG0020760	0.815575	1	Ag	NS	137
OG0020765	2.13718	0.213447	Ag	NS	13
OG0020767	0.00144197	1	Ag	NS	835
OG0020769	0.0313952	1	Ag	NS	778
OG0020772	0.221568	0.538873	Ag	NS	455
OG0020779	-0.362158	0.790118	Ag	NS	1588
OG0020798	-0.369595	1	Ag	NS	1599
OG0020856	0.54893	0.245366	Ag	NS	222
OG0020869	0.342005	0.805042	Ag	NS	337
OG0020870	0.173767	1	Ag	NS	522
OG0020899	-0.0588937	1	Ag	NS	954
OG0020905	0.00575927	1	Ag	NS	819
OG0020906	-1.07097	0.0218837	Ag	DOWN	2150
OG0020917	-0.190997	0.826888	Ag	NS	1239
OG0020923	0.418854	0.1065	Ag	NS	285
OG0020952	0.803227	0.0462633	Ag	NS	139
OG0020962	-0.751465	0.00405066	Ag	NS	2025
OG0020982	0.863146	0.770582	Ag	NS	126
OG0020992	-0.253257	0.169231	Ag	NS	1352
OG0020994	-0.236164	0.591808	Ag	NS	1317
OG0021003	-0.340075	0.291773	Ag	NS	1542
OG0021009	0.194087	1	Ag	NS	492
OG0021011	0.000937143	1	Ag	NS	837
OG0021020	-0.771027	1	Ag	NS	2037
OG0021021	-0.194295	1	Ag	NS	1245
OG0021022	1.20706	0.0113334	Ag	UP	80
OG0021033	0.1137	1	Ag	NS	629
OG0021098	-0.16004	1	Ag	NS	1168
OG0021124	0.509949	1	Ag	NS	242
OG0021127	-0.163268	1	Ag	NS	1181
OG0021158	-1.0862	0.263845	Ag	NS	2158
OG0021221	-0.131313	1	Ag	NS	1099
OG0021242	-0.821126	0.356875	Ag	NS	2065
OG0021255	-0.304006	0.336979	Ag	NS	1458
OG0021256	-0.552156	0.482238	Ag	NS	1867
OG0021261	-0.0908029	1	Ag	NS	1014
OG0021290	-0.374255	0.457221	Ag	NS	1615
OG0021292	0.0840643	1	Ag	NS	683
OG0021306	-0.554273	0.528021	Ag	NS	1872
OG0021310	0.0364391	1	Ag	NS	773
OG0021341	0.22404	1	Ag	NS	451
OG0021369	-0.354759	1	Ag	NS	1572
OG0021374	0.19305	1	Ag	NS	494
OG0021380	-0.545824	0.0957016	Ag	NS	1854
OG0021387	0.808179	0.00405066	Ag	NS	138
OG0021411	-0.37146	1	Ag	NS	1606
OG0021431	-0.123434	1	Ag	NS	1086
OG0021434	0.509949	0.927266	Ag	NS	242
OG0021439	0.0662614	1	Ag	NS	716
OG0021447	0.253384	1	Ag	NS	424
OG0021460	0.104337	1	Ag	NS	648
OG0021471	-0.430509	0.395205	Ag	NS	1720
OG0021477	-0.300448	0.0120943	Ag	NS	1450
OG0021482	-0.121863	1	Ag	NS	1081
OG0021484	0.104337	1	Ag	NS	648
OG0021490	-0.430509	0.569142	Ag	NS	1720
OG0021517	0.438293	1	Ag	NS	276
OG0021526	0.0786098	1	Ag	NS	695
OG0021544	1.66539	0.000144943	Ag	UP	37
OG0021560	-0.621488	1	Ag	NS	1936
OG0021572	-0.0877334	1	Ag	NS	1010
OG0021587	0.0285692	1	Ag	NS	782
OG0021602	-0.481969	0.158093	Ag	NS	1792
OG0021616	0.459432	0.561929	Ag	NS	264
[truncated: 12,901 more rows]

## Sheet: S4_GO_BP_up
Supplemental Table S4. List of significantly upregulated orthogroups identified across species.
GO.ID	Term	Annotated	Significant	Expected	elimFisher
GO:0006457	protein folding	61	50	26.13	1.3e-10
GO:0009408	response to heat	56	50	23.99	1.8e-10
GO:0042542	response to hydrogen peroxide	23	22	9.85	8.1e-08
GO:0005982	starch metabolic process	32	27	13.71	1.1e-06
GO:0009651	response to salt stress	35	28	15	5.7e-06
GO:0005977	glycogen metabolic process	12	12	5.14	3.5e-05
GO:0009631	cold acclimation	15	14	6.43	5.7e-05
GO:0006006	glucose metabolic process	14	13	6	0.00013
GO:0034605	cellular response to heat	10	10	4.28	0.0002
GO:0000162	tryptophan biosynthetic process	13	12	5.57	0.00028
GO:0033554	cellular response to stress	51	38	21.85	0.00055
GO:0006090	pyruvate metabolic process	38	29	16.28	0.0008
GO:0006749	glutathione metabolic process	29	21	12.42	0.00106
GO:0046185	aldehyde catabolic process	11	10	4.71	0.00133
GO:0009737	response to abscisic acid	39	26	16.71	0.00193
GO:0006767	water-soluble vitamin metabolic process	13	11	5.57	0.00244
GO:0006081	cellular aldehyde metabolic process	21	19	9	0.00259
GO:0010608	post-transcriptional regulation of gene ...	10	9	4.28	0.00287
GO:0000272	polysaccharide catabolic process	46	29	19.71	0.00383
GO:0009414	response to water deprivation	33	22	14.14	0.00437
GO:0001101	response to acid chemical	42	30	17.99	0.00534
GO:0006096	glycolytic process	21	15	9	0.00719
GO:0009409	response to cold	40	31	17.14	0.00736
GO:0048609	multicellular organismal reproductive pr...	16	12	6.85	0.00899
GO:0006032	chitin catabolic process	11	9	4.71	0.00981
GO:0006397	mRNA processing	11	9	4.71	0.00981
GO:0006163	purine nucleotide metabolic process	41	29	17.57	0.01072
GO:0072521	purine-containing compound metabolic pro...	43	30	18.42	0.01187
GO:0051259	protein complex oligomerization	41	25	17.57	0.01314
GO:0044282	small molecule catabolic process	57	33	24.42	0.01342
GO:0016998	cell wall macromolecule catabolic proces...	17	12	7.28	0.01882
GO:0042364	water-soluble vitamin biosynthetic proce...	10	8	4.28	0.0192
GO:0009404	toxin metabolic process	10	8	4.28	0.0192
GO:0009064	glutamine family amino acid metabolic pr...	10	8	4.28	0.0192
GO:0051239	regulation of multicellular organismal p...	10	8	4.28	0.0192
GO:0046165	alcohol biosynthetic process	10	8	4.28	0.0192
GO:0009620	response to fungus	40	24	17.14	0.01954
GO:0009415	response to water	40	28	17.14	0.02436
GO:0050832	defense response to fungus	25	16	10.71	0.02554
GO:0006950	response to stress	296	181	126.82	0.02587
GO:1901566	organonitrogen compound biosynthetic pro...	105	60	44.99	0.02805
GO:0043604	amide biosynthetic process	45	26	19.28	0.02825
GO:0019252	starch biosynthetic process	14	10	6	0.02874
GO:0043603	amide metabolic process	78	48	33.42	0.04002
GO:0043043	peptide biosynthetic process	34	20	14.57	0.04173
GO:0098754	detoxification	67	36	28.7	0.04196
GO:0072522	purine-containing compound biosynthetic ...	11	8	4.71	0.04425
GO:0009743	response to carbohydrate	11	8	4.71	0.04425
GO:0006164	purine nucleotide biosynthetic process	11	8	4.71	0.04425
GO:0006002	fructose 6-phosphate metabolic process	11	8	4.71	0.04425

## Sheet: S5_GO_BP_down
Supplemental Table S5. List of significantly downregulated orthogroups identified across species.
GO.ID	Term	Annotated	Significant	Expected	elimFisher
GO:0007017	microtubule-based process	33	31	18.86	2.3e-06
GO:0000278	mitotic cell cycle	31	29	17.72	6.5e-06
GO:0009226	nucleotide-sugar biosynthetic process	20	20	11.43	1.2e-05
GO:0016192	vesicle-mediated transport	35	34	20	3.3e-05
GO:0072657	protein localization to membrane	27	25	15.43	5e-05
GO:0007010	cytoskeleton organization	41	35	23.43	8.5e-05
GO:0006833	water transport	15	15	8.57	0.00021
GO:0034440	lipid oxidation	19	18	10.86	0.00033
GO:0006338	chromatin remodeling	34	29	19.43	0.00038
GO:0071669	plant-type cell wall organization or bio...	18	17	10.29	0.00056
GO:0071695	anatomical structure maturation	13	13	7.43	0.00066
GO:0008202	steroid metabolic process	13	13	7.43	0.00066
GO:0030243	cellulose metabolic process	12	12	6.86	0.00116
GO:0048193	Golgi vesicle transport	12	12	6.86	0.00116
GO:0071555	cell wall organization	24	21	13.72	0.00137
GO:0006310	DNA recombination	11	11	6.29	0.00204
GO:0009739	response to gibberellin	11	11	6.29	0.00204
GO:0051276	chromosome organization	11	11	6.29	0.00204
GO:0006633	fatty acid biosynthetic process	23	20	13.15	0.00214
GO:0006355	regulation of DNA-templated transcriptio...	29	24	16.58	0.00302
GO:0016050	vesicle organization	10	10	5.72	0.0036
GO:0051289	protein homotetramerization	10	10	5.72	0.0036
GO:0006730	one-carbon metabolic process	10	10	5.72	0.0036
GO:0006556	S-adenosylmethionine biosynthetic proces...	10	10	5.72	0.0036
GO:0009800	cinnamic acid biosynthetic process	10	10	5.72	0.0036
GO:0006366	transcription by RNA polymerase II	10	10	5.72	0.0036
GO:0014070	response to organic cyclic compound	18	16	10.29	0.004
GO:0006886	intracellular protein transport	18	16	10.29	0.004
GO:0031408	oxylipin biosynthetic process	18	16	10.29	0.004
GO:0061024	membrane organization	14	13	8	0.00436
GO:0055085	transmembrane transport	77	55	44.01	0.00535
GO:0009987	cellular process	960	568	548.7	0.00618
GO:0042546	cell wall biogenesis	17	15	9.72	0.00634
GO:0006508	proteolysis	53	39	30.29	0.00855
GO:0022402	cell cycle process	16	14	9.15	0.00998
GO:0023052	signaling	46	34	26.29	0.01255
GO:0051640	organelle localization	15	13	8.57	0.01558
GO:0051290	protein heterotetramerization	11	10	6.29	0.01917
GO:0051291	protein heterooligomerization	11	10	6.29	0.01917
GO:0031324	negative regulation of cellular metaboli...	21	17	12	0.01947
GO:0006629	lipid metabolic process	93	74	53.16	0.02255
GO:0090558	plant epidermis development	14	12	8	0.02413
GO:0050794	regulation of cellular process	119	84	68.02	0.02495
GO:0048519	negative regulation of biological proces...	26	20	14.86	0.02856
GO:0009888	tissue development	23	18	13.15	0.02877
GO:0007165	signal transduction	43	31	24.58	0.02927
GO:0016042	lipid catabolic process	10	9	5.72	0.031
GO:0006631	fatty acid metabolic process	39	33	22.29	0.03539
GO:0015031	protein transport	34	29	19.43	0.03613
GO:0048523	negative regulation of cellular process	25	19	14.29	0.03967

## Sheet: S6_top50
Supplemental Table S6. Top 50 most abundant cold-responsive proteins across PACMAD grass rhizomes, categorized by cold-related function.
rank	species	protein_id	orthogroup	log2FC	DAP	description	short_description	BP	cold_related_category
1	Ag	Ag00001aa069057_T001	OG0013692	2.7205	Up	PEBP (Phosphatidylethanolamine-binding protein) family protein	PEBP	NA	Lipid metabolism
1	Mg	Misin09G141100.1.v7.1	OG0022377	2.98478	Up	NADH-ubiquinone reductase complex 1 MLRQ subunit	NDUFS1	NA	Metabolism / osmoregulation
1	Pv	PvWBCH1.9NG479100.4.v1.1	NA	3.8517	Up	Embryonic protein DC-8	Embryonic protein DC-8	response to water deprivation	Protein aggregation / membrane stability
1	Sn	Sn00001aa067886_T001	NA	3.06523	Up	Barwin domain-containing protein	Barwin	defense response to fungus	Other
1	Trip19	Td00001aa022594_T002	OG0022470	5.00162	Up	Late embryogenesis abundant protein 3	LEA3	cold acclimation	Protein aggregation / membrane stability
1	Trip22	Td00001aa022594_T002	OG0022470	5.15287	Up	Late embryogenesis abundant protein 3	LEA3	cold acclimation	Protein aggregation / membrane stability
2	Ag	Ag00001aa124402_T001	OG0010710	2.70576	Up	chitinase	Chitinase	polysaccharide catabolic process	Antifreeze
2	Mg	Misin01G469600.1.v7.1	OG0008582	2.61185	Up	Embryonic protein DC-8	Embryonic protein DC-8	response to water deprivation	Protein aggregation / membrane stability
2	Pv	PvWBCH1.3NG170900.1.v1.1	OG0022470	3.62889	Up	Late embryogenesis abundant protein 3	LEA3	cold acclimation	Protein aggregation / membrane stability
2	Sn	Sn00001aa051893_T001	OG0006941	3.0321	Up	Zeamatin	Zeamatin	defense response to fungus	Antifreeze
2	Trip19	Td00001aa029496_T001	OG0016115	4.34028	Up	22.0 kDa class IV heat shock protein-like	HSP22.0	protein folding	Protein folding / stability
2	Trip22	Td00001aa040338_T001	OG0051958	4.4621	Up	Abscisic stress ripening	Abscisic stress ripening	NA	Cold signal transduction
3	Ag	Ag00001aa071693_T001	OG0012032	2.68504	Up	Actin-depolymerizing factor 2	Actin-depolymerizing 2	actin filament depolymerization	Cytoskeleton stability
3	Mg	Misin12G126200.1.v7.1	OG0013447	2.38082	Up	Malate synthase	Malate synthase	glyoxylate cycle	Metabolism / osmoregulation
3	Pv	PvWBCH1.9KG072500.1.v1.1	OG0004932	3.53207	Up	Isoflavone 2'-hydroxylase	Isoflavone hydroxylase	NA	Other
3	Sn	Sn00001aa056018_T001	OG0022470	2.81558	Up	Late embryogenesis abundant protein 3	LEA3	cold acclimation	Protein aggregation / membrane stability
3	Trip19	Td00001aa040338_T001	OG0051958	3.81424	Up	Abscisic stress ripening	Abscisic stress ripening	NA	Cold signal transduction
3	Trip22	Td00001aa042603_T001	OG0020846	4.01717	Up	NA	NA	NA	Other
4	Ag	Ag00001aa122642_T001	OG0011610	2.64708	Up	Subtilisin-chymotrypsin inhibitor-2A	Subtilisin-chymotrypsin	response to wounding	Protein folding / stability
4	Mg	Misin17G174300.1.v7.1	OG0013697	2.24045	Up	NADP-dependent oxidoreductase domain-containing protein	Aldose reductase	NA	Detoxification / ROS scavenging
4	Pv	PvWBCH1.3KG225700.1.v1.1	OG0013692	3.28895	Up	PEBP (Phosphatidylethanolamine-binding protein) family protein	PEBP	NA	Lipid metabolism
4	Sn	Sn00001aa050399_T001	OG0001959	2.78555	Up	chitinase	Chitinase	polysaccharide catabolic process	Antifreeze
4	Trip19	Td00001aa013159_T001	OG0006288	3.69232	Up	TLC domain-containing protein	TLC	NA	Lipid metabolism
4	Trip22	Td00001aa014362_T001	OG0016578	3.7521	Up	Heat shock protein, chloroplastic	HSP, chloroplastic	response to heat	Protein folding / stability
5	Ag	Ag00001aa157044_T001	OG0016166	2.63668	Up	Late embryogenesis abundant protein D-34	LEA-D34	NA	Protein aggregation / membrane stability
5	Mg	Misin17G041200.1.v7.1	OG0000837	2.18733	Up	NA	NA	NA	Other
5	Pv	PvWBCH1.1KG182300.1.v1.1	OG0002545	3.1334	Up	Dehydrin	Dehydrin	cold acclimation	Protein aggregation / membrane stability
5	Sn	Sn00001aa069853_T001	NA	2.65099	Up	NA	NA	NA	Other
5	Trip19	Td00001aa022969_T001	OG0013697	3.65855	Up	Aldose reductase	Aldose reductase	prostaglandin biosynthetic process	Detoxification / ROS scavenging
5	Trip22	Td00001aa029496_T001	OG0016115	3.62932	Up	22.0 kDa class IV heat shock protein-like	HSP22.0	protein folding	Protein folding / stability
6	Ag	Ag00001aa069574_T002	OG0022470	2.5955	Up	Late embryogenesis abundant protein 3	LEA3	cold acclimation	Protein aggregation / membrane stability
6	Mg	MisinT394200.1.v7.1	OG0008494	2.06883	Up	UDP-glucose 4-epimerase	UDP-glucose 4-epimerase	galactose metabolic process	Metabolism / osmoregulation
6	Pv	PvWBCH1.6NG112900.1.v1.1	OG0016166	3.12763	Up	Late embryogenesis abundant protein D-34	LEA-D34	NA	Protein aggregation / membrane stability
6	Sn	Sn00001aa062552_T001	OG0001959	2.52582	Up	chitinase	Chitinase	polysaccharide catabolic process	Antifreeze
6	Trip19	Td00001aa027412_T001	OG0024318	3.43176	Up	Dehydrin	Dehydrin	NA	Protein aggregation / membrane stability
6	Trip22	Td00001aa033307_T001	OG0000288	3.62361	Up	Class I heat shock protein 1	HSP I	protein folding	Protein folding / stability
7	Ag	Ag00001aa111933_T001	OG0022470	2.54102	Up	Late embryogenesis abundant protein 3	LEA3	cold acclimation	Protein aggregation / membrane stability
7	Mg	Misin17G219700.1.v7.1	OG0022470	2.05031	Up	Late embryogenesis abundant protein 3	LEA3	cold acclimation	Protein aggregation / membrane stability
7	Pv	PvWBCH1.3KG178100.1.v1.1	OG0022470	2.99801	Up	Late embryogenesis abundant protein 3	LEA3	cold acclimation	Protein aggregation / membrane stability
7	Sn	Sn00001aa004579_T001	OG0009444	2.49876	Up	Low-temperature-induced 65 kDa protein	LTI65	response to abscisic acid	Protein aggregation / membrane stability
7	Trip19	Td00001aa005038_T001	OG0009930	3.29851	Up	Seed biotin-containing protein SBP65	SBP65	cold acclimation	Metabolism / osmoregulation
7	Trip22	Td00001aa039438_T001	OG0015161	3.56106	Up	WIBG Mago-binding domain-containing protein	WIBG Mago-binding	NA	Other
8	Ag	Ag00001aa114791_T001	OG0002925	2.45365	Up	NA	NA	NA	Other
8	Mg	Misin07G519500.1.v7.1	OG0005715	2.04521	Up	Eukaryotic translation initiation factor 3 subunit G	TIF3 subunit G	formation of cytoplasmic translation initiation complex	Other
8	Pv	PvWBCH1.8KG137800.1.v1.1	OG0022377	2.95754	Up	NADH-ubiquinone reductase complex 1 MLRQ subunit	NDUFS1	NA	Metabolism / osmoregulation
8	Sn	Sn00001aa010391_T001	NA	2.47534	Up	UDP-glucose 4-epimerase GEPI48	UDP-glucose 4-epimerase	galactose metabolic process	Metabolism / osmoregulation
8	Trip19	Td00001aa023916_T001	OG0014428	3.22265	Up	Polygalacturonase inhibitor	PG inhibitor	chromatin remodeling	Other
8	Trip22	Td00001aa012719_T001	OG0010710	3.49116	Up	chitinase	Chitinase	polysaccharide catabolic process	Antifreeze
9	Ag	Ag00001aa020048_T001	OG0008483	2.45154	Up	NA	NA	NA	Other
9	Mg	Misin01G106600.1.v7.1	OG0021805	2.04146	Up	Luminal-binding protein	HSP70 BIP2	protein folding	Protein folding / stability
9	Pv	PvWBCH1.5KG009700.1.v1.1	OG0012263	2.94598	Up	Water stress and hypersensitive response domain-containing protein	LEA14-A	response to desiccation	Protein aggregation / membrane stability
9	Sn	Sn00001aa092671_T001	OG0013697	2.40817	Up	Aldehyde reductase	Aldose reductase	L-ascorbic acid biosynthetic process	Detoxification / ROS scavenging
9	Trip19	Td00001aa014362_T001	OG0016578	3.10802	Up	Heat shock protein, chloroplastic	HSP, chloroplastic	response to heat	Protein folding / stability
9	Trip22	Td00001aa026590_T004	OG0016454	3.31049	Up	39 kDa EF-Hand containing protein, putative, expressed	EFHD	NA	Cold signal transduction
10	Ag	Ag00001aa014453_T001	OG0000288	2.38819	Up	Class I heat shock protein 1	HSP I	protein folding	Protein folding / stability
10	Mg	Misin01G486600.1.v7.1	OG0015799	2.02262	Up	Beta-amylase	Beta-amylase	starch metabolic process	Metabolism / osmoregulation
10	Pv	PvWBCH1.9NG029700.1.v1.1	OG0012032	2.86691	Up	Actin-depolymerizing factor 3	Actin-depolymerizing 3	actin filament depolymerization	Cytoskeleton stability
10	Sn	Sn00001aa030610_T001	OG0022407	2.32337	Up	ATP-dependent 6-phosphofructokinase 2	ATP-PFK 2	fructose 6-phosphate metabolic process	Metabolism / osmoregulation
10	Trip19	Td00001aa004040_T001	OG0009809	3.06626	Up	Dehydrin	Dehydrin	cold acclimation	Protein aggregation / membrane stability
10	Trip22	Td00001aa033192_T001	OG0000288	3.106	Up	16.9 kDa class I heat shock protein 1	HSP16.9A	protein folding	Protein folding / stability
11	Ag	Ag00001aa078823_T001	OG0000288	2.38018	Up	Class I heat shock protein 1	HSP I	protein folding	Protein folding / stability
11	Mg	Misin12G096700.1.v7.1	OG0039078	1.99977	Up	NADP-dependent oxidoreductase domain-containing protein	Aldose reductase	NA	Detoxification / ROS scavenging
11	Pv	PvWBCH1.3KG337600.1.v1.1	OG0002524	2.82883	Up	GRAM domain-containing protein	GEM-like protein 5	maintenance of seed dormancy by absisic acid	Other
11	Sn	Sn00001aa010629_T001	OG0008528	2.3115	Up	Safener induced1	Protein IN2-1	NA	Detoxification / ROS scavenging
11	Trip19	Td00001aa026590_T004	OG0016454	2.94991	Up	39 kDa EF-Hand containing protein, putative, expressed	EFHD	NA	Cold signal transduction
11	Trip22	Td00001aa022969_T001	OG0013697	3.00186	Up	Aldose reductase	Aldose reductase	prostaglandin biosynthetic process	Detoxification / ROS scavenging
12	Ag	Ag00001aa064944_T001	OG0022470	2.33914	Up	Late embryogenesis abundant protein 3	LEA3	cold acclimation	Protein aggregation / membrane stability
12	Mg	Misin13G081600.1.v7.1	OG0016166	1.99317	Up	Late embryogenesis abundant protein D-34	LEA-D34	NA	Protein aggregation / membrane stability
12	Pv	PvWBCH1.9KG056000.1.v1.1	OG0000642	2.74567	Up	Glutathione S-transferase	GST	glutathione metabolic process	Detoxification / ROS scavenging
12	Sn	Sn00001aa014488_T001	OG0025089	2.24519	Up	Outer envelope pore protein 16-2, chloroplastic	OEP162	amino acid transmembrane transport	Metabolism / osmoregulation
12	Trip19	Td00001aa024450_T001	OG0000642	2.94598	Up	Glutathione S-transferase	GST	glutathione metabolic process	Detoxification / ROS scavenging
12	Trip22	Td00001aa019280_T001	OG0000034	2.84664	Up	Heat shock protein 70	HSP70	protein folding	Protein folding / stability
13	Ag	Ag00001aa120298_T001	OG0008270	2.28333	Up	GH18 domain-containing protein	GH18	carbohydrate metabolic process	Other
13	Mg	Misin18G151700.1.v7.1	OG0016973	1.96787	Up	Reticulon-like protein (Fragment)	Reticulon-like	tryptophan biosynthetic process	Metabolism / osmoregulation
13	Pv	PvWBCH1.5NG360500.1.v1.1	OG0013321	2.74006	Up	Nematode resistance protein-like HSPRO2	Nematode HSPRO2	tryptophan catabolic process to kynurenine	Other
13	Sn	Sn00001aa060716_T002	OG0017067	2.23327	Up	Tryptophan synthase	Tryptophan synthase	tryptophan biosynthetic process	Metabolism / osmoregulation
13	Trip19	Td00001aa025492_T002	OG0012185	2.91839	Up	Methionine gamma-lyase	Methionine gamma-lyase	transsulfuration	Metabolism / osmoregulation
13	Trip22	Td00001aa032866_T001	OG0014118	2.83079	Up	Outer envelope pore protein 16-2, chloroplastic	OEP162	amino acid transmembrane transport	Metabolism / osmoregulation
14	Ag	Ag00001aa097918_T001	OG0000288	2.2765	Up	Class I heat shock protein 1	HSP I	protein folding	Protein folding / stability
14	Mg	Misin14G086000.1.v7.1	OG0002524	1.91745	Up	GRAM domain-containing protein	GEM-like protein 5	maintenance of seed dormancy by absisic acid	Other
14	Pv	PvWBCH1.1NG299100.1.v1.1	OG0010901	2.6828	Up	NA	NA	NA	Other
14	Sn	Sn00001aa002111_T004	OG0016454	2.22527	Up	39 kDa EF-Hand containing protein, putative, expressed	EFHD	NA	Cold signal transduction
14	Trip19	Td00001aa032866_T001	OG0014118	2.89006	Up	Outer envelope pore protein 16-2, chloroplastic	OEP162	amino acid transmembrane transport	Metabolism / osmoregulation
14	Trip22	Td00001aa004040_T001	OG0009809	2.82924	Up	Dehydrin	Dehydrin	cold acclimation	Protein aggregation / membrane stability
15	Ag	Ag00001aa097924_T001	OG0000288	2.25369	Up	Class I heat shock protein 1	HSP I	protein folding	Protein folding / stability
15	Mg	Misin14G145400.1.v7.1	OG0014160	1.90306	Up	Ureidoglycolate hydrolase	Ureidoglycolate hydrolase	purine nucleobase metabolic process	Metabolism / osmoregulation
15	Pv	PvWBCH1.8KG089500.1.v1.1	OG0000863	2.59359	Up	Xylanase inhibitor protein 1	Xylanase inhibitor	defense response to fungus	Other
15	Sn	Sn00001aa005515_T001	OG0000642	2.21568	Up	Glutathione S-transferase	GST	glutathione metabolic process	Detoxification / ROS scavenging
15	Trip19	Td00001aa026762_T001	OG0000568	2.74545	Up	Ent-cassadiene C2-hydroxylase	Dolabradiene monooxygenase	diterpenoid metabolic process	Other
15	Trip22	Td00001aa004295_T001	OG0012515	2.8177	Up	Temperature-induced lipocalin	TIL1	response to reactive oxygen species	Detoxification / ROS scavenging
16	Ag	Ag00001aa028565_T001	OG0009444	2.24945	Up	Low-temperature-induced 65 kDa protein	LTI65	response to abscisic acid	Protein aggregation / membrane stability
16	Mg	MisinT036500.1.v7.1	OG0017067	1.87492	Up	Tryptophan synthase	Tryptophan synthase	tryptophan biosynthetic process	Metabolism / osmoregulation
16	Pv	PvWBCH1.9KG185700.1.v1.1	OG0009444	2.58063	Up	Low-temperature-induced 65 kDa protein	LTI65	response to abscisic acid	Protein aggregation / membrane stability
16	Sn	Sn00001aa050948_T001	OG0002524	2.20945	Up	GRAM domain-containing protein	GEM-like protein 5	maintenance of seed dormancy by absisic acid	Other
16	Trip19	Td00001aa017178_T002	NA	2.724	Up	Dehydrin	Dehydrin	cold acclimation	Protein aggregation / membrane stability
16	Trip22	Td00001aa029174_T001	OG0010710	2.66543	Up	chitinase	Chitinase	polysaccharide catabolic process	Antifreeze
17	Ag	Ag00001aa013246_T001	OG0005269	2.21101	Up	Ribonuclease 1	Ribonuclease 1	anthocyanin-containing compound biosynthetic process	Other
17	Mg	Misin17G176700.1.v7.1	OG0013692	1.85785	Up	PEBP (Phosphatidylethanolamine-binding protein) family protein	PEBP	NA	Lipid metabolism
17	Pv	PvWBCH1.9KG029500.1.v1.1	OG0012032	2.56511	Up	Actin-depolymerizing factor 3	Actin-depolymerizing 3	actin filament depolymerization	Cytoskeleton stability
17	Sn	Sn00001aa099345_T002	OG0023941	2.20351	Up	Protein HEAT-STRESS-ASSOCIATED 32	HSA32	post-transcriptional regulation of gene ...	Protein folding / stability
17	Trip19	Td00001aa004295_T001	OG0012515	2.62854	Up	Temperature-induced lipocalin	TIL1	response to reactive oxygen species	Detoxification / ROS scavenging
17	Trip22	Td00001aa040575_T001	OG0001162	2.6468	Up	Cylicin-1	Cylicin-1	base-excision repair	Cytoskeleton stability
18	Ag	Ag00001aa143736_T001	OG0000288	2.12532	Up	Class I heat shock protein 1	HSP I	protein folding	Protein folding / stability
18	Mg	MisinT206400.1.v7.1	OG0021874	1.85533	Up	galactinol--sucrose galactosyltransferase	Raffinose synthase	response to water deprivation	Metabolism / osmoregulation
18	Pv	PvWBCH1.9NG181900.1.v1.1	OG0009444	2.55631	Up	Low-temperature-induced 65 kDa protein	LTI65	response to abscisic acid	Protein aggregation / membrane stability
18	Sn	Sn00001aa011441_T001	OG0018330	2.20038	Up	Anthranilate phosphoribosyltransferase, chloroplastic	Anthranilate PRTase	tryptophan biosynthetic process	Metabolism / osmoregulation
18	Trip19	Td00001aa014939_T002	OG0008494	2.6248	Up	UDP-glucose 4-epimerase	UDP-glucose 4-epimerase	galactose metabolic process	Metabolism / osmoregulation
18	Trip22	Td00001aa024379_T002	OG0012053	2.57831	Up	Stem-specific protein TSJT1	TSJT1	NA	Other
19	Ag	Ag00001aa006944_T001	OG0020442	2.12035	Up	Embryonic protein DC-8	Embryonic protein DC-8	NA	Protein aggregation / membrane stability
19	Mg	Misin02G173100.1.v7.1	OG0009444	1.82506	Up	Low-temperature-induced 65 kDa protein	LTI65	response to abscisic acid	Protein aggregation / membrane stability
19	Pv	PvWBCH1.3NG315700.1.v1.1	OG0002524	2.51954	Up	GRAM domain-containing protein	GEM-like protein 5	maintenance of seed dormancy by absisic acid	Other
19	Sn	Sn00001aa035637_T001	OG0024384	2.14143	Up	Golgi apparatus membrane protein TVP15	TVP15	NA	Other
19	Trip19	Td00001aa033192_T001	OG0000288	2.55287	Up	16.9 kDa class I heat shock protein 1	HSP16.9A	protein folding	Protein folding / stability
19	Trip22	Td00001aa002232_T001	OG0014638	2.56882	Up	NA	NA	NA	Other
20	Ag	Ag00001aa041516_T001	OG0009444	2.10635	Up	Low-temperature-induced 65 kDa protein	LTI65	response to abscisic acid	Protein aggregation / membrane stability
20	Mg	Misin02G374500.1.v7.1	OG0001139	1.80631	Up	Bet v I/Major latex protein domain-containing protein	Pathogenesis-related 1	abscisic acid-activated signaling pathway	Other
20	Pv	PvWBCH1.9KG512900.1.v1.1	OG0001959	2.49851	Up	chitinase	Chitinase	polysaccharide catabolic process	Antifreeze
20	Sn	Sn00001aa088201_T001	OG0013568	2.13586	Up	Calcium-transporting ATPase	Ca-transporting ATPase	response to water deprivation	Cold signal transduction
20	Trip19	Td00001aa000735_T001	OG0002718	2.44811	Up	X8 domain-containing protein	1,3-Beta-glucosidase	carbohydrate metabolic process	Other
20	Trip22	Td00001aa021652_T001	OG0022704	2.49441	Up	Aconitate hydratase	Aconitase 1	cellular aldehyde metabolic process	Metabolism / osmoregulation
21	Ag	Ag00001aa100594_T001	OG0015134	2.08542	Up	Heat shock protein, mitochondrial	HSP, mitochondrial	response to heat	Protein folding / stability
21	Mg	Misin16G248000.1.v7.1	OG0022194	1.79772	Up	Water stress and hypersensitive response domain-containing protein	LEA14-A	response to desiccation	Protein aggregation / membrane stability
21	Pv	PvWBCH1.9NG055800.1.v1.1	OG0000642	2.41224	Up	Glutathione S-transferase	GST	glutathione metabolic process	Detoxification / ROS scavenging
21	Sn	Sn00001aa000144_T001	OG0018330	2.12631	Up	Anthranilate phosphoribosyltransferase, chloroplastic	Anthranilate PRTase	tryptophan biosynthetic process	Metabolism / osmoregulation
21	Trip19	Td00001aa019065_T001	OG0005483	2.32567	Up	Small heat shock protein HSP17.8	sHSP17.8	protein folding	Protein folding / stability
21	Trip22	Td00001aa033308_T001	OG0000288	2.47147	Up	Class I heat shock protein 1	HSP I	protein folding	Protein folding / stability
22	Ag	Ag00001aa052871_T001	NA	2.07656	Up	23.2 kDa heat shock protein-like	HSP23.2	protein folding	Protein folding / stability
22	Mg	Misin08G045800.1.v7.1	OG0023272	1.74897	Up	SNF1-related protein kinase regulatory subunit gamma-like PV42a	PV42a	embryo sac development	Other
22	Pv	PvWBCH1.9KG488800.1.v1.1	OG0008582	2.32395	Up	Embryonic protein DC-8	Embryonic protein DC-8	cold acclimation	Protein aggregation / membrane stability
22	Sn	Sn00001aa010461_T001	OG0021543	2.03773	Up	phosphoglycerate mutase (2,3-diphosphoglycerate-independent)	Phosphoglycerate mutase	glycolytic process	Metabolism / osmoregulation
22	Trip19	Td00001aa022732_T002	OG0025011	2.29425	Up	Globin domain-containing protein	Anaerobic nitrite reductase	NA	Other
22	Trip22	Td00001aa038053_T001	OG0037479	2.31393	Up	Starch synthase, chloroplastic/amyloplastic	Starch synthase	starch biosynthetic process	Metabolism / osmoregulation
23	Ag	Ag00001aa121107_T001	OG0009444	2.07211	Up	Low-temperature-induced 65 kDa protein	LTI65	response to abscisic acid	Protein aggregation / membrane stability
23	Mg	Misin18G197900.1.v7.1	OG0019355	1.7111	Up	tryptophan synthase	Tryptophan synthase	tryptophan biosynthetic process	Metabolism / osmoregulation
23	Pv	PvWBCH1.2NG099200.1.v1.1	OG0029632	2.31092	Up	12-oxophytodienoate reductase 1	OPR1	oxylipin biosynthetic process	Detoxification / ROS scavenging
23	Sn	Sn00001aa040888_T001	OG0009496	1.97379	Up	AAA+ ATPase domain-containing protein	AAA+ ATPase	pollen sperm cell differentiation	Other
23	Trip19	Td00001aa024451_T001	OG0000642	2.27143	Up	Glutathione S-transferase	GST	glutathione metabolic process	Detoxification / ROS scavenging
23	Trip22	Td00001aa029231_T001	OG0013447	2.30337	Up	Malate synthase	Malate synthase	glyoxylate cycle	Metabolism / osmoregulation
24	Ag	Ag00001aa116892_T001	OG0025357	2.05381	Up	rRNA N-glycosylase	rRNA N-glycosylase	negative regulation of translation	Other
24	Mg	Misin05G381000.1.v7.1	OG0005796	1.67709	Up	Peroxidase	Peroxidase	hydrogen peroxide catabolic process	Detoxification / ROS scavenging
24	Pv	PvWBCH1.3KG087700.1.v1.1	OG0008648	2.27709	Up	UMP-CMP kinase	UMP-CMP kinase	nucleoside monophosphate phosphorylation	Metabolism / osmoregulation
24	Sn	Sn00001aa014825_T001	OG0021022	1.87735	Up	Heat shock 70 kDa protein 8	HSP70 8	protein folding	Protein folding / stability
24	Trip19	Td00001aa020613_T001	OG0017265	2.26063	Up	Transmembrane protein	Transmembrane protein	NA	Other
24	Trip22	Td00001aa033760_T001	OG0009509	2.2676	Up	Heme-binding protein 2	Heme-binding protein	NA	Other
25	Ag	Ag00001aa023522_T001	OG0016454	2.05381	Up	39 kDa EF-Hand containing protein, putative, expressed	EFHD	NA	Cold signal transduction
25	Mg	Misin03G046400.1.v7.1	OG0025362	1.64886	Up	tryptophan synthase	Tryptophan synthase	tryptophan biosynthetic process	Metabolism / osmoregulation
25	Pv	PvWBCH1.7KG090500.2.v1.1	NA	2.21754	Up	1,4-alpha-glucan branching enzyme	SBE II-1	starch metabolic process	Metabolism / osmoregulation
25	Sn	Sn00001aa103117_T001	OG0013692	1.86196	Up	PEBP (Phosphatidylethanolamine-binding protein) family protein	PEBP	NA	Lipid metabolism
25	Trip19	Td00001aa031042_T001	OG0013692	2.2455	Up	PEBP (Phosphatidylethanolamine-binding protein) family protein	PEBP	NA	Lipid metabolism
25	Trip22	Td00001aa008985_T001	OG0005483	2.2384	Up	Small heat shock protein HSP17.8	sHSP17.8	protein folding	Protein folding / stability
26	Ag	Ag00001aa009144_T001	NA	2.03598	Up	phosphoglycerate mutase (2,3-diphosphoglycerate-independent)	Phosphoglycerate mutase	glycolytic process	Metabolism / osmoregulation
26	Mg	Misin11G222200.1.v7.1	NA	1.5935	Up	(S)-2-hydroxy-acid oxidase	GLO3	response to other organism	Detoxification / ROS scavenging
26	Pv	PvWBCH1.5NG350300.1.v1.1	OG0000034	2.14274	Up	Heat shock protein 70	HSP70	protein folding	Protein folding / stability
26	Sn	Sn00001aa080797_T001	OG0016973	1.8508	Up	Reticulon-like protein (Fragment)	Reticulon-like	tryptophan biosynthetic process	Metabolism / osmoregulation
26	Trip19	Td00001aa021652_T001	OG0022704	2.15963	Up	Aconitate hydratase	Aconitase 1	cellular aldehyde metabolic process	Metabolism / osmoregulation
26	Trip22	Td00001aa019363_T002	OG0008548	2.21222	Up	phosphoenolpyruvate carboxykinase (ATP)	PEP carboxykinase 2	gluconeogenesis	Metabolism / osmoregulation
27	Ag	Ag00001aa064445_T001	OG0013692	2.03492	Up	PEBP (Phosphatidylethanolamine-binding protein) family protein	PEBP	NA	Lipid metabolism
27	Mg	Misin01G418600.1.v7.1	OG0023753	1.58355	Up	Senescence domain-containing protein	Senescence domain	NA	Other
27	Pv	PvWBCH1.4NG037300.1.v1.1	OG0002559	2.10534	Up	MPN domain-containing protein	Pre-mRNA-processing	spliceosomal tri-snRNP complex assembly	Other
27	Sn	Sn00001aa001175_T001	OG0021543	1.81435	Up	phosphoglycerate mutase (2,3-diphosphoglycerate-independent)	Phosphoglycerate mutase	glycolytic process	Metabolism / osmoregulation
27	Trip19	Td00001aa033337_T001	OG0003421	2.13027	Up	KOW domain-containing protein	KOW	translation	Other
27	Trip22	Td00001aa039232_T002	OG0002524	2.19857	Up	GRAM domain-containing protein	GEM-like protein 5	maintenance of seed dormancy by absisic acid	Other
28	Ag	Ag00001aa102742_T001	OG0016578	2.0321	Up	Small heat shock protein 26	sHSP26	response to heat	Protein folding / stability
28	Mg	Misin01G050700.1.v7.1	OG0042291	1.54215	Up	Stem-specific protein TSJT1, putative, expressed	TSJT1	NA	Other
28	Pv	PvWBCH1.7KG234800.1.v1.1	OG0020442	2.10165	Up	Embryonic protein DC-8	Embryonic protein DC-8	NA	Protein aggregation / membrane stability
28	Sn	Sn00001aa006179_T001	OG0015482	1.77568	Up	DUF255 domain-containing protein	DUF255	carbohydrate metabolic process	Other
28	Trip19	Td00001aa010483_T002	NA	2.09085	Up	Malic enzyme	Malic enzyme	pyruvate metabolic process	Metabolism / osmoregulation
28	Trip22	Td00001aa027028_T002	OG0014966	2.18723	Up	Protein DETOXIFICATION	Protein DETOXIFICATION	xenobiotic detoxification by transmembrane export across the plasma membrane	Detoxification / ROS scavenging
29	Ag	Ag00001aa076340_T001	OG0026292	1.97379	Up	NA	NA	NA	Other
29	Mg	Misin18G170000.1.v7.1	OG0005873	1.5158	Up	Glutathione S-transferase	GST	glutathione metabolic process	Detoxification / ROS scavenging
29	Pv	PvWBCH1.5KG266500.1.v1.1	OG0007798	2.0895	Up	Glutathione S-transferase	GST	glutathione metabolic process	Detoxification / ROS scavenging
29	Sn	Sn00001aa082341_T001	OG0024036	1.75189	Up	transketolase	Transketolase	pentose-phosphate shunt	Metabolism / osmoregulation
29	Trip19	Td00001aa033308_T001	OG0000288	2.07998	Up	Class I heat shock protein 1	HSP I	protein folding	Protein folding / stability
29	Trip22	Td00001aa007217_T002	OG0010227	2.15471	Up	UspA domain-containing protein	UspA	NA	Other
30	Ag	Ag00001aa064448_T001	OG0008398	1.93923	Up	pyruvate decarboxylase	Pyruvate decarboxylase	aromatic amino acid family catabolic process to alcohol via Ehrlich pathway	Metabolism / osmoregulation
30	Mg	Misin17G173700.1.v7.1	OG0022454	1.48948	Up	Aminotransferase class-III	Aminotransferase III	NA	Metabolism / osmoregulation
30	Pv	PvWBCH1.9KG381100.1.v1.1	OG0021543	2.08338	Up	phosphoglycerate mutase (2,3-diphosphoglycerate-independent)	Phosphoglycerate mutase	glycolytic process	Metabolism / osmoregulation
30	Sn	Sn00001aa086694_T001	OG0010361	1.65444	Up	Glucose-1-phosphate adenylyltransferase	AGPase	starch biosynthetic process	Metabolism / osmoregulation
30	Trip19	Td00001aa024207_T001	OG0012032	2.06212	Up	Actin-depolymerizing factor 3	Actin-depolymerizing 3	actin filament depolymerization	Cytoskeleton stability
30	Trip22	Td00001aa019065_T001	OG0005483	2.12671	Up	Small heat shock protein HSP17.8	sHSP17.8	protein folding	Protein folding / stability
31	Ag	Ag00001aa047463_T001	OG0008092	1.92638	Up	protein-disulfide reductase	protein-di-S reductase	cellular oxidant detoxification	Protein folding / stability
31	Mg	Misin10G188700.1.v7.1	OG0023602	1.48067	Up	14-3-3 domain-containing protein	14-3-3 protein 7	protein localization	Cold signal transduction
31	Pv	PvWBCH1.1NG251700.1.v1.1	OG0009809	2.07176	Up	Dehydrin	Dehydrin	cold acclimation	Protein aggregation / membrane stability
31	Sn	Sn00001aa041377_T001	OG0000288	1.65214	Up	Class I heat shock protein 1	HSP I	protein folding	Protein folding / stability
31	Trip19	Td00001aa027099_T003	NA	2.01899	Up	Fe2OG dioxygenase domain-containing protein	Fe2OG dioxygenase	biosynthetic process	Metabolism / osmoregulation
31	Trip22	Td00001aa002847_T001	OG0001162	2.12594	Up	Cylicin-1	Cylicin-1	base-excision repair	Cytoskeleton stability
32	Ag	Ag00001aa099855_T001	OG0041136	1.91609	Up	Preproricin (Fragment)	Ricin	negative regulation of translation	Other
32	Mg	Misin02G359400.1.v7.1	OG0000596	1.47076	Up	Hydroxyproline-rich glycoprotein family protein	Ricin B-like lectin	NA	Other
32	Pv	PvWBCH1.1NG326900.1.v1.1	OG0007520	2.05832	Up	Class III heat shock protein	HSP III	protein folding	Protein folding / stability
32	Sn	Sn00001aa023333_T004	OG0000289	1.62901	Up	Alcohol dehydrogenase 1	Alcohol dehydrogenase 1	formaldehyde catabolic process	Metabolism / osmoregulation
32	Trip19	Td00001aa025429_T004	OG0013350	2.00108	Up	Protein DETOXIFICATION	Protein DETOXIFICATION	xenobiotic detoxification by transmembrane export across the plasma membrane	Detoxification / ROS scavenging
32	Trip22	Td00001aa003480_T001	OG0005710	2.11911	Up	UspA domain-containing protein	UspA	response to cold	Other
33	Ag	Ag00001aa015316_T001	OG0005796	1.89995	Up	Peroxidase	Peroxidase	hydrogen peroxide catabolic process	Detoxification / ROS scavenging
33	Mg	Misin05G400200.1.v7.1	OG0015482	1.4245	Up	DUF255 domain-containing protein	DUF255	carbohydrate metabolic process	Other
33	Pv	PvWBCH1.3KG223000.1.v1.1	OG0013697	2.01257	Up	NADP-dependent oxidoreductase domain-containing protein	Aldose reductase	NA	Detoxification / ROS scavenging
33	Sn	Sn00001aa072988_T001	NA	1.59598	Up	Pyruvate dehydrogenase E1 component subunit alpha	PDH-E1α	acetyl-CoA biosynthetic process from pyruvate	Metabolism / osmoregulation
33	Trip19	Td00001aa008985_T001	OG0005483	1.97453	Up	Small heat shock protein HSP17.8	sHSP17.8	protein folding	Protein folding / stability
33	Trip22	Td00001aa002603_T003	OG0011742	2.08634	Up	Chloroplast mRNA-binding protein CSP41 (Fragment)	Chloroplast mRNA-binding	monosaccharide metabolic process	Other
34	Ag	Ag00001aa004824_T001	OG0000654	1.89956	Up	Dirigent protein (Fragment)	Dirigent protein	phenylpropanoid biosynthetic process	Other
34	Mg	Misin02G401700.1.v7.1	OG0006466	1.40262	Up	anthranilate synthase	Anthranilate synthase	tryptophan biosynthetic process	Metabolism / osmoregulation
34	Pv	PvWBCH1.9KG395300.1.v1.1	OG0025089	1.98623	Up	Outer envelope pore protein 16-2, chloroplastic	OEP162	amino acid transmembrane transport	Metabolism / osmoregulation
34	Sn	Sn00001aa073864_T002	NA	1.59407	Up	DJ-1/PfpI domain-containing protein	DJ-1/PfpI	glyoxal metabolic process	Detoxification / ROS scavenging
34	Trip19	Td00001aa019363_T002	OG0008548	1.89879	Up	phosphoenolpyruvate carboxykinase (ATP)	PEP carboxykinase 2	gluconeogenesis	Metabolism / osmoregulation
34	Trip22	Td00001aa035379_T002	OG0004961	1.97201	Up	Fe2OG dioxygenase domain-containing protein	Fe2OG dioxygenase	NA	Metabolism / osmoregulation
35	Ag	Ag00001aa022279_T001	OG0000034	1.8922	Up	Heat shock protein 70	HSP70	protein folding	Protein folding / stability
35	Mg	Misin17G257700.1.v7.1	OG0020508	1.39597	Up	AAA+ ATPase domain-containing protein	AAA+ ATPase	cell division	Other
35	Pv	PvWBCH1.4KG166000.1.v1.1	OG0026991	1.97269	Up	FAD-binding PCMH-type domain-containing protein	FAD-binding PCMH-type	NA	Detoxification / ROS scavenging
35	Sn	Sn00001aa045518_T001	OG0005483	1.56803	Up	Class II heat shock protein	HSP II	protein folding	Protein folding / stability
35	Trip19	Td00001aa003480_T001	OG0005710	1.89103	Up	UspA domain-containing protein	UspA	response to cold	Other
35	Trip22	Td00001aa014878_T002	OG0020982	1.96481	Up	Sucrose synthase	Sucrose synthase	starch metabolic process	Metabolism / osmoregulation
36	Ag	Ag00001aa156538_T001	OG0000110	1.8675	Up	Heat shock protein 83	HSP83	protein folding	Protein folding / stability
36	Mg	Misin05G021700.1.v7.1	OG0009505	1.39423	Up	4-methyl-5-thiazole monophosphate biosynthesis protein	DJ-1 homolog B	glyoxal metabolic process	Metabolism / osmoregulation
36	Pv	PvWBCH1.5KG363600.1.v1.1	OG0000034	1.96458	Up	Heat shock protein 70	HSP70	protein folding	Protein folding / stability
36	Sn	Sn00001aa008298_T001	OG0005710	1.56218	Up	UspA domain-containing protein	UspA	response to cold	Other
36	Trip19	Td00001aa019280_T001	OG0000034	1.86592	Up	Heat shock protein 70	HSP70	protein folding	Protein folding / stability
36	Trip22	Td00001aa037279_T002	OG0008674	1.94483	Up	Starch synthase, chloroplastic/amyloplastic	Starch synthase	starch biosynthetic process	Metabolism / osmoregulation
37	Ag	Ag00001aa129885_T002	OG0016166	1.8484	Up	Late embryogenesis abundant protein D-34	LEA-D34	NA	Protein aggregation / membrane stability
37	Mg	Misin05G140500.1.v7.1	OG0014118	1.3367	Up	Outer envelope pore protein 16-2, chloroplastic	OEP162	amino acid transmembrane transport	Metabolism / osmoregulation
37	Pv	PvWBCH1.9KG495500.1.v1.1	OG0010777	1.96014	Up	Late embryogenesis abundant protein D-34	LEA-D34	NA	Protein aggregation / membrane stability
37	Sn	Sn00001aa007255_T001	OG0007798	1.54003	Up	Glutathione S-transferase	GST	glutathione metabolic process	Detoxification / ROS scavenging
37	Trip19	Td00001aa037279_T002	OG0008674	1.82008	Up	Starch synthase, chloroplastic/amyloplastic	Starch synthase	starch biosynthetic process	Metabolism / osmoregulation
37	Trip22	Td00001aa001268_T005	OG0013614	1.93542	Up	Beta-glucosidase 31	Beta-glucosidase 31	carbohydrate metabolic process	Metabolism / osmoregulation
38	Ag	Ag00001aa106444_T001	OG0016166	1.83875	Up	Late embryogenesis abundant protein D-34	LEA-D34	NA	Protein aggregation / membrane stability
38	Mg	Misin05G173500.1.v7.1	OG0000891	1.32317	Up	Thiamine thiazole synthase, chloroplastic	Thiamine thiazole	response to cold	Metabolism / osmoregulation
38	Pv	PvWBCH1.4KG012300.1.v1.1	OG0005018	1.9594	Up	Multiple organellar RNA editing factor 2, chloroplastic	MORF2	mRNA processing	Other
38	Sn	Sn00001aa021863_T001	OG0008882	1.53157	Up	Cysteine proteinase inhibitor	Cystatin-1	defense response	Other
38	Trip19	Td00001aa001511_T001	OG0014697	1.7966	Up	glutathione transferase	GST	glutathione metabolic process	Detoxification / ROS scavenging
38	Trip22	Td00001aa027912_T001	OG0024297	1.91561	Up	Dipeptidylpeptidase IV N-terminal domain-containing protein	Dipeptidylpeptidase IV	NA	Other
39	Ag	Ag00001aa004820_T001	OG0000654	1.8213	Up	Dirigent protein (Fragment)	Dirigent protein	phenylpropanoid biosynthetic process	Other
39	Mg	Misin03G281400.1.v7.1	OG0014773	1.30651	Up	Glucose-6-phosphate/phosphate translocator 2	GPT2	monocarboxylic acid transport	Metabolism / osmoregulation
39	Pv	PvWBCH1.1KG077700.1.v1.1	OG0015134	1.94636	Up	Heat shock protein, mitochondrial	HSP, mitochondrial	response to heat	Protein folding / stability
39	Sn	Sn00001aa006768_T001	OG0012924	1.4678	Up	Cysteine proteinase inhibitor	Cystatin-1	NA	Other
39	Trip19	Td00001aa033621_T001	OG0005483	1.79327	Up	Small heat shock protein HSP17.8	sHSP17.8	protein folding	Protein folding / stability
39	Trip22	Td00001aa010483_T001	OG0010191	1.88407	Up	Malic enzyme	Malic enzyme	pyruvate metabolic process	Metabolism / osmoregulation
40	Ag	Ag00001aa110604_T001	OG0001296	1.81844	Up	Thioredoxin domain-containing protein	Thioredoxin	response to cold	Detoxification / ROS scavenging
40	Mg	Misin11G171000.1.v7.1	OG0013568	1.3029	Up	Calcium-transporting ATPase	Ca-transporting ATPase	response to water deprivation	Cold signal transduction
40	Pv	PvWBCH1.2NG036100.1.v1.1	OG0001162	1.92676	Up	Cylicin-1	Cylicin-1	base-excision repair	Cytoskeleton stability
40	Sn	Sn00001aa023974_T001	OG0024297	1.45575	Up	Dipeptidylpeptidase IV N-terminal domain-containing protein	Dipeptidylpeptidase IV	NA	Other
40	Trip19	Td00001aa039232_T002	OG0002524	1.78827	Up	GRAM domain-containing protein	GEM-like protein 5	maintenance of seed dormancy by absisic acid	Other
40	Trip22	Td00001aa001511_T001	OG0014697	1.82097	Up	glutathione transferase	GST	glutathione metabolic process	Detoxification / ROS scavenging
41	Ag	Ag00001aa151368_T001	OG0010082	1.81229	Up	Peroxidase	Peroxidase	hydrogen peroxide catabolic process	Detoxification / ROS scavenging
41	Mg	Misin08G281600.1.v7.1	OG0012590	1.259	Up	Peptidase M48 domain-containing protein	Peptidase M48	proteolysis involved in protein catabolic process	Other
41	Pv	PvWBCH1.9KG134700.1.v1.1	OG0025315	1.90381	Up	VOC domain-containing protein	VOC	NA	Other
41	Sn	Sn00001aa053988_T001	OG0019331	1.43349	Up	TATA-binding protein interacting (TIP20) domain-containing protein	TATA-binding protein	SCF complex assembly	Other
41	Trip19	Td00001aa003277_T001	OG0005728	1.75788	Up	Phloem-specific lectin	Phloem-specific lectin	NA	Other
41	Trip22	Td00001aa007570_T001	OG0005796	1.78931	Up	Peroxidase	Peroxidase	hydrogen peroxide catabolic process	Detoxification / ROS scavenging
42	Ag	Ag00001aa012571_T001	OG0022704	1.81188	Up	Aconitate hydratase	Aconitase 1	cellular aldehyde metabolic process	Metabolism / osmoregulation
42	Mg	Misin07G346000.1.v7.1	OG0009746	1.2112	Up	Pectinesterase inhibitor domain-containing protein	Pectinesterase inhibitor	NA	Other
42	Pv	PvWBCH1.3KG190900.1.v1.1	OG0018783	1.89647	Up	Heat shock protein 101	HSP101	cellular response to heat	Protein folding / stability
42	Sn	Sn00001aa100959_T001	OG0022195	1.40218	Up	Glucose-1-phosphate adenylyltransferase	AGPase	starch biosynthetic process	Metabolism / osmoregulation
42	Trip19	Td00001aa040575_T001	OG0001162	1.73985	Up	Cylicin-1	Cylicin-1	base-excision repair	Cytoskeleton stability
42	Trip22	Td00001aa002372_T002	OG0026582	1.76669	Up	Starch synthase, chloroplastic/amyloplastic	Starch synthase	starch biosynthetic process	Metabolism / osmoregulation
43	Ag	Ag00001aa141013_T001	OG0010191	1.80694	Up	Malic enzyme	Malic enzyme	pyruvate metabolic process	Metabolism / osmoregulation
43	Mg	Misin19G055000.1.v7.1	OG0002559	1.20304	Up	Pre-mRNA-processing-splicing factor 8A	Pre-mRNA-processing	mRNA splicing, via spliceosome	Other
43	Pv	PvWBCH1.5NG129100.1.v1.1	OG0014118	1.88284	Up	Outer envelope pore protein 16-2, chloroplastic	OEP162	amino acid transmembrane transport	Metabolism / osmoregulation
43	Sn	Sn00001aa001519_T001	OG0020952	1.35558	Up	Clp R domain-containing protein	ClpB2, chloroplastic	cellular response to heat	Protein folding / stability
43	Trip19	Td00001aa027713_T001	OG0014866	1.70885	Up	Acetyltransferase, GNAT family protein, expressed	GNAT family	NA	Other
43	Trip22	Td00001aa020796_T002	OG0010361	1.76668	Up	Glucose-1-phosphate adenylyltransferase	AGPase	starch biosynthetic process	Metabolism / osmoregulation
44	Ag	Ag00001aa012894_T001	OG0006941	1.7845	Up	Zeamatin	Zeamatin	defense response to fungus	Antifreeze
44	Mg	Misin09G173300.1.v7.1	OG0023602	1.19657	Up	14-3-3 domain-containing protein	14-3-3 protein 7	protein localization	Cold signal transduction
44	Pv	PvWBCH1.7KG134800.1.v1.1	OG0022407	1.87381	Up	ATP-dependent 6-phosphofructokinase 2	ATP-PFK 2	fructose 6-phosphate metabolic process	Metabolism / osmoregulation
44	Sn	Sn00001aa092320_T001	OG0000823	1.35389	Up	Glutathione S-transferase	GST	glutathione metabolic process	Detoxification / ROS scavenging
44	Trip19	Td00001aa007022_T003	OG0000566	1.67807	Up	Cytochrome P450 family 72 subfamily A polypeptide 8	Cytochrome P450 CYP72	lipid metabolic process	Other
44	Trip22	Td00001aa041145_T001	OG0021221	1.75967	Up	Small GTP binding protein Rab5	RAB5	protein transport	Other
45	Ag	Ag00001aa123995_T001	OG0016115	1.78115	Up	23.2 kDa heat shock protein-like	HSP23.2	protein folding	Protein folding / stability
45	Mg	Misin12G270100.1.v7.1	OG0035352	1.19477	Up	DJ-1 homolog D	DJ-1 homolog D	lactate biosynthetic process	Detoxification / ROS scavenging
45	Pv	PvWBCH1.5NG010300.1.v1.1	OG0009496	1.86987	Up	AAA+ ATPase domain-containing protein	AAA+ ATPase	pollen sperm cell differentiation	Other
45	Sn	Sn00001aa065278_T001	NA	1.35332	Up	Fructose-1,6-bisphosphatase, cytosolic	CYFBP	response to abscisic acid	Metabolism / osmoregulation
45	Trip19	Td00001aa002372_T002	OG0026582	1.67401	Up	Starch synthase, chloroplastic/amyloplastic	Starch synthase	starch biosynthetic process	Metabolism / osmoregulation
45	Trip22	Td00001aa013828_T001	OG0010777	1.69482	Up	Late embryogenesis abundant protein D-34	LEA-D34	NA	Protein aggregation / membrane stability
46	Ag	Ag00001aa104490_T001	OG0013697	1.77947	Up	NADP-dependent oxidoreductase domain-containing protein	Aldose reductase	NA	Detoxification / ROS scavenging
46	Mg	Misin01G502300.1.v7.1	OG0018330	1.15286	Up	Anthranilate phosphoribosyltransferase, chloroplastic	Anthranilate PRTase	tryptophan biosynthetic process	Metabolism / osmoregulation
46	Pv	PvWBCH1.4KG275100.1.v1.1	OG0003555	1.86156	Up	1,4-alpha-glucan branching enzyme	SBE II-1	starch metabolic process	Metabolism / osmoregulation
46	Sn	Sn00001aa089776_T001	NA	1.32539	Up	tryptophan synthase	Tryptophan synthase	tryptophan biosynthetic process	Metabolism / osmoregulation
46	Trip19	Td00001aa038053_T001	OG0037479	1.6526	Up	Starch synthase, chloroplastic/amyloplastic	Starch synthase	starch biosynthetic process	Metabolism / osmoregulation
46	Trip22	Td00001aa039340_T001	OG0025082	1.69468	Up	Abscisic stress ripening	Abscisic stress ripening	cellular oxidant detoxification	Cold signal transduction
47	Ag	Ag00001aa009716_T001	OG0016578	1.75232	Up	Small heat shock protein 26	sHSP26	response to heat	Protein folding / stability
47	Mg	Misin01G018500.1.v7.1	OG0018028	1.14652	Up	Galactokinase	Galactokinase	galactose metabolic process	Metabolism / osmoregulation
47	Pv	PvWBCH1.5KG299900.1.v1.1	OG0010191	1.83996	Up	Malic enzyme	Malic enzyme	pyruvate metabolic process	Metabolism / osmoregulation
47	Sn	Sn00001aa008159_T001	NA	1.29983	Up	CobW C-terminal domain-containing protein	Zinc-regulated GTPase	NA	Other
47	Trip19	Td00001aa020162_T001	OG0015977	1.63273	Up	W2 domain-containing protein	W2	NA	Other
47	Trip22	Td00001aa019508_T001	OG0021022	1.65963	Up	Heat shock 70 kDa protein 8	HSP70 8	protein folding	Protein folding / stability
48	Ag	Ag00001aa018649_T001	OG0008582	1.72901	Up	Embryonic protein DC-8	Embryonic protein DC-8	cold acclimation	Protein aggregation / membrane stability
48	Mg	Misin07G367300.1.v7.1	OG0009761	1.13877	Up	glutathione transferase	GST	glutathione metabolic process	Detoxification / ROS scavenging
48	Pv	PvWBCH1.4NG206200.1.v1.1	OG0001891	1.8266	Up	Phosphoglycerate kinase	Phosphoglycerate kinase	glycolytic process	Metabolism / osmoregulation
48	Sn	Sn00001aa031675_T002	OG0003720	1.27381	Up	Dienelactone hydrolase domain-containing protein	Dienelactone hydrolase	NA	Detoxification / ROS scavenging
48	Trip19	Td00001aa041578_T002	OG0000110	1.61306	Up	Heat shock protein 83	HSP83	protein folding	Protein folding / stability
48	Trip22	Td00001aa011371_T001	OG0003919	1.65284	Up	Acyl transferase 5	Acyl transferase 5	lignin biosynthetic process	Lipid metabolism
49	Ag	Ag00001aa019394_T001	NA	1.71545	Up	Heat shock protein 70	HSP70	protein folding	Protein folding / stability
49	Mg	Misin18G109800.1.v7.1	OG0024817	1.13263	Up	Pyruvate dehydrogenase E1 component subunit alpha	PDH-E1α	acetyl-CoA biosynthetic process from pyruvate	Metabolism / osmoregulation
49	Pv	PvWBCH1.9NG503500.1.v1.1	OG0001959	1.82212	Up	chitinase	Chitinase	polysaccharide catabolic process	Antifreeze
49	Sn	Sn00001aa007068_T001	OG0010191	1.27322	Up	Malic enzyme	Malic enzyme	pyruvate metabolic process	Metabolism / osmoregulation
49	Trip19	Td00001aa012013_T001	OG0008132	1.6017	Up	adenylate kinase	Adenylate kinase	nucleoside monophosphate phosphorylation	Metabolism / osmoregulation
49	Trip22	Td00001aa007022_T003	OG0000566	1.63107	Up	Cytochrome P450 family 72 subfamily A polypeptide 8	Cytochrome P450 CYP72	lipid metabolic process	Other
50	Ag	Ag00001aa118595_T001	OG0000288	1.71105	Up	Small heat shock protein HSP	sHSP	protein folding	Protein folding / stability
50	Mg	Misin12G201000.1.v7.1	OG0020723	1.11458	Up	(S)-2-hydroxy-acid oxidase	GLO3	response to other organism	Detoxification / ROS scavenging
50	Pv	PvWBCH1.5KG283000.1.v1.1	OG0020387	1.79577	Up	Prenylcysteine oxidase / farnesylcysteine lyase	PCYOX	NA	Detoxification / ROS scavenging
50	Sn	Sn00001aa012896_T001	OG0017439	1.25459	Up	Peroxidase	Peroxidase	hydrogen peroxide catabolic process	Detoxification / ROS scavenging
50	Trip19	Td00001aa014170_T002	OG0011183	1.59837	Up	inositol-3-phosphate synthase	IPS3	inositol biosynthetic process	Metabolism / osmoregulation
50	Trip22	Td00001aa019248_T001	OG0003817	1.60195	Up	GST N-terminal domain-containing protein	GST-N	NA	Detoxification / ROS scavenging

## Sheet: S7_EF1
Supplemental Table S7. Elongation factor 1 (EF1) family log 2 fold-change. Positive values indicate winter upregulation.
protein_id	protein_id_base	orthogroup	short_name	species	log2FC	padj	description
Ag00001aa004315_T001	Ag00001aa004315	OG0002772	Ag00001aa004315	Ag	-0.0709665	1	Translation elongation factor EF1B beta/delta subunit guanine nucleotide exchange domain-containing protein
Ag00001aa005079_T001	Ag00001aa005079	OG0003463	Ag00001aa005079	Ag	0.157044	0.163283	Eukaryotic peptide chain release factor GTP-binding subunit
Ag00001aa013456_T001	Ag00001aa013456	OG0002772	Ag00001aa013456	Ag	0.0827026	1	Translation elongation factor EF1B beta/delta subunit guanine nucleotide exchange domain-containing protein
Ag00001aa024074_T001	Ag00001aa024074	OG0002772	Ag00001aa024074	Ag	-0.110916	0.389796	Translation elongation factor EF1B beta/delta subunit guanine nucleotide exchange domain-containing protein
Ag00001aa090727_T001	Ag00001aa090727	OG0000037	Ag00001aa090727	Ag	-0.496142	0.198057	Elongation factor 1-alpha
Ag00001aa103966_T001	Ag00001aa103966	OG0000037	Ag00001aa103966	Ag	-0.415037	0.413447	Elongation factor 1-alpha
Ag00001aa148336_T001	Ag00001aa148336	OG0000037	Ag00001aa148336	Ag	-0.336428	0.787533	Elongation factor 1-alpha
Ag00001aa151642_T001	Ag00001aa151642	OG0000037	Ag00001aa151642	Ag	-0.227692	0.929837	Elongation factor 1-alpha
Misin03G325500.1.v7.1	Misin03G325500.1.v7.1	OG0000037	Misin03G325500	Mg	0.196552	0.81721	Elongation factor 1-alpha
Misin03G331800.1.v7.1	Misin03G331800.1.v7.1	OG0011388	Misin03G331800	Mg	0.111411	1	Translation elongation factor EF1B beta/delta subunit guanine nucleotide exchange domain-containing protein
Misin04G386000.1.v7.1	Misin04G386000.1.v7.1	OG0002772	Misin04G386000	Mg	0.033324	0.199916	Translation elongation factor EF1B beta/delta subunit guanine nucleotide exchange domain-containing protein
Misin11G034900.1.v7.1	Misin11G034900.1.v7.1	OG0003463	Misin11G034900	Mg	0.249576	0.00869621	Eukaryotic peptide chain release factor GTP-binding subunit
Misin16G119500.1.v7.1	Misin16G119500.1.v7.1	OG0000037	Misin16G119500	Mg	0.31439	0.531152	Elongation factor 1-alpha
Misin18G180600.1.v7.1	Misin18G180600.1.v7.1	OG0000037	Misin18G180600	Mg	0.251255	0.835567	Elongation factor 1-alpha
PvWBCH1.1NG170400.1.v1.1	PvWBCH1.1NG170400.1.v1.1	OG0000037	PvWBCH1.1NG170400	Pv	-0.136062	1	Elongation factor 1-alpha
PvWBCH1.2KG383800.1.v1.1	PvWBCH1.2KG383800.1.v1.1	OG0011388	PvWBCH1.2KG383800	Pv	0.275007	1	Translation elongation factor EF1B beta/delta subunit guanine nucleotide exchange domain-containing protein
PvWBCH1.2KG410500.1.v1.1	PvWBCH1.2KG410500.1.v1.1	OG0000037	PvWBCH1.2KG410500	Pv	0.21661	1	Elongation factor 1-alpha
PvWBCH1.2NG380200.1.v1.1	PvWBCH1.2NG380200.1.v1.1	OG0002772	PvWBCH1.2NG380200	Pv	0.0524159	1	Translation elongation factor EF1B beta/delta subunit guanine nucleotide exchange domain-containing protein
PvWBCH1.7KG042300.1.v1.1	PvWBCH1.7KG042300.1.v1.1	OG0003463	PvWBCH1.7KG042300	Pv	0.389567	0.00178044	Eukaryotic peptide chain release factor GTP-binding subunit
PvWBCH1.7NG043500.1.v1.1	PvWBCH1.7NG043500.1.v1.1	OG0003463	PvWBCH1.7NG043500	Pv	0.461529	0.241406	Eukaryotic peptide chain release factor GTP-binding subunit
Sn00001aa003917_T001	Sn00001aa003917	OG0002772	Sn00001aa003917	Sn	-0.349235	0.124157	Translation elongation factor EF1B beta/delta subunit guanine nucleotide exchange domain-containing protein
Sn00001aa011707_T001	Sn00001aa011707	OG0002772	Sn00001aa011707	Sn	-0.450084	1	Translation elongation factor EF1B beta/delta subunit guanine nucleotide exchange domain-containing protein
Sn00001aa055325_T001	Sn00001aa055325	OG0000037	Sn00001aa055325	Sn	-0.537424	0.914573	Elongation factor 1-alpha
Sn00001aa065833_T003	Sn00001aa065833	OG0003463	Sn00001aa065833	Sn	0.629473	0.793118	Eukaryotic peptide chain release factor GTP-binding subunit
Sn00001aa083564_T001	Sn00001aa083564	OG0003463	Sn00001aa083564	Sn	0.250962	1	Eukaryotic peptide chain release factor GTP-binding subunit
Td00001aa000086_T002	Td00001aa000086	OG0002772	Td00001aa000086	Trip	0.260198	0.0931878	Translation elongation factor EF1B beta/delta subunit guanine nucleotide exchange domain-containing protein
Td00001aa000336_T002	Td00001aa000336	OG0011388	Td00001aa000336	Trip	0.472119	0.0026406	Translation elongation factor EF1B beta/delta subunit guanine nucleotide exchange domain-containing protein
Td00001aa000646_T001	Td00001aa000646	OG0000037	Td00001aa000646	Trip	-0.422752	0.317799	Elongation factor 1-alpha
Td00001aa013264_T003	Td00001aa013264	OG0003463	Td00001aa013264	Trip	-0.029329	0.918448	Eukaryotic peptide chain release factor GTP-binding subunit
Td00001aa018119_T001	Td00001aa018119	OG0000037	Td00001aa018119	Trip	0.134557	0.0568014	Elongation factor 1-alpha
Td00001aa023457_T002	Td00001aa023457	OG0000037	Td00001aa023457	Trip	0.174401	0.0361492	Elongation factor 1-alpha
Td00001aa029928_T001	Td00001aa029928	OG0003463	Td00001aa029928	Trip	-0.188569	0.865533	Eukaryotic peptide chain release factor GTP-binding subunit
Td00001aa030742_T001	Td00001aa030742	OG0011388	Td00001aa030742	Trip	0.459471	0.0593745	Translation elongation factor EF1B beta/delta subunit guanine nucleotide exchange domain-containing protein

## Sheet: S8_LEA
Supplemental Table S8. Late embryogenesis abundant (LEA) family log 2 fold-change. Positive values indicate winter upregulation.
protein_id	protein_id_base	orthogroup	short_name	species	log2FC	padj	description
Ag00001aa010286_T001	Ag00001aa010286	OG0008582	Ag00001aa010286	Ag	1.57143	0.31478	Embryonic protein DC-8
Ag00001aa015171_T001	Ag00001aa015171	OG0008582	Ag00001aa015171	Ag	1.09828	0.0337247	Embryonic protein DC-8
Ag00001aa018649_T001	Ag00001aa018649	OG0008582	Ag00001aa018649	Ag	1.72901	0.00930751	Embryonic protein DC-8
Ag00001aa021532_T001	Ag00001aa021532	OG0008582	Ag00001aa021532	Ag	1.67401	0.0313766	Embryonic protein DC-8
Ag00001aa022599_T001	Ag00001aa022599	OG0022536	Ag00001aa022599	Ag	2.06901	0.410962	Late embryogenesis abundant protein 1
Ag00001aa027609_T001	Ag00001aa027609	OG0024318	Ag00001aa027609	Ag	1.569	0.0282134	Dehydrin
Ag00001aa028565_T001	Ag00001aa028565	OG0009444	Ag00001aa028565	Ag	2.24945	0.00405003	Low-temperature-induced 65 kDa protein
Ag00001aa030383_T001	Ag00001aa030383	OG0009809	Ag00001aa030383	Ag	2.1107	0.0683343	Dehydrin
Ag00001aa039706_T001	Ag00001aa039706	OG0009291	Ag00001aa039706	Ag	-1.13924	0.203036	Late embryogenesis abundant protein LEA-2 subgroup domain-containing protein
Ag00001aa041516_T001	Ag00001aa041516	OG0009444	Ag00001aa041516	Ag	2.10635	0.00588758	Low-temperature-induced 65 kDa protein
Ag00001aa055898_T001	Ag00001aa055898	OG0009809	Ag00001aa055898	Ag	1.61117	0.00403004	Dehydrin
Ag00001aa058164_T001	Ag00001aa058164	OG0009809	Ag00001aa058164	Ag	1.95345	0.231063	Dehydrin
Ag00001aa064944_T001	Ag00001aa064944	OG0022470	Ag00001aa064944	Ag	2.33914	0.00225513	Late embryogenesis abundant protein 3
Ag00001aa065279_T001	Ag00001aa065279	OG0022194	Ag00001aa065279	Ag	0.128293	1	Desiccation protectant protein Lea
Ag00001aa069574_T002	Ag00001aa069574	OG0022470	Ag00001aa069574	Ag	2.5955	0.00791923	Late embryogenesis abundant protein 3
Ag00001aa102225_T001	Ag00001aa102225	OG0022536	Ag00001aa102225	Ag	2.00288	1	Late embryogenesis abundant protein 1
Ag00001aa103253_T001	Ag00001aa103253	OG0008582	Ag00001aa103253	Ag	1.00144	0.382348	Embryonic protein DC-8
Ag00001aa111607_T001	Ag00001aa111607	OG0022194	Ag00001aa111607	Ag	-0.450084	1	Desiccation protectant protein Lea
Ag00001aa111933_T001	Ag00001aa111933	OG0022470	Ag00001aa111933	Ag	2.54102	0.00186324	Late embryogenesis abundant protein 3
Ag00001aa121107_T001	Ag00001aa121107	OG0009444	Ag00001aa121107	Ag	2.07211	0.00818697	Low-temperature-induced 65 kDa protein
Ag00001aa142355_T001	Ag00001aa142355	OG0011762	Ag00001aa142355	Ag	-0.118727	1	Late embryogenesis abundant protein LEA-2 subgroup domain-containing protein
Ag00001aa142962_T001	Ag00001aa142962	OG0012263	Ag00001aa142962	Ag	1.58256	0.372217	Water stress and hypersensitive response domain-containing protein
Misin01G369600.1.v7.1	Misin01G369600.1.v7.1	OG0022536	Misin01G369600	Mg	1.16208	0.483526	Late embryogenesis abundant protein 1
Misin01G469600.1.v7.1	Misin01G469600.1.v7.1	OG0008582	Misin01G469600	Mg	2.61185	0.000465527	Embryonic protein DC-8
Misin02G173100.1.v7.1	Misin02G173100.1.v7.1	OG0009444	Misin02G173100	Mg	1.82506	0.00239062	Low-temperature-induced 65 kDa protein
Misin05G015300.1.v7.1	Misin05G015300.1.v7.1	OG0012263	Misin05G015300	Mg	1.46179	0.132665	Water stress and hypersensitive response domain-containing protein
Misin07G438800.1.v7.1	Misin07G438800.1.v7.1	OG0009809	Misin07G438800	Mg	0.667856	0.364356	Dehydrin
Misin08G235000.1.v7.1	Misin08G235000.1.v7.1	OG0009809	Misin08G235000	Mg	0.652469	1	Dehydrin
Misin16G248000.1.v7.1	Misin16G248000.1.v7.1	OG0022194	Misin16G248000	Mg	1.79772	0.00289496	Desiccation protectant protein Lea
Misin17G219700.1.v7.1	Misin17G219700.1.v7.1	OG0022470	Misin17G219700	Mg	2.05031	0.0019581	Late embryogenesis abundant protein 3
Misin17G258000.1.v7.1	Misin17G258000.1.v7.1	OG0022194	Misin17G258000	Mg	-0.127565	1	Desiccation protectant protein Lea
PvWBCH1.1KG182300.1.v1.1	PvWBCH1.1KG182300.1.v1.1	OG0002545	PvWBCH1.1KG182300	Pv	3.1334	0.000438975	Dehydrin
PvWBCH1.1KG267300.1.v1.1	PvWBCH1.1KG267300.1.v1.1	OG0009809	PvWBCH1.1KG267300	Pv	1.13093	0.764385	Dehydrin
PvWBCH1.1NG251700.1.v1.1	PvWBCH1.1NG251700.1.v1.1	OG0009809	PvWBCH1.1NG251700	Pv	2.07176	0.000198182	Dehydrin
PvWBCH1.3KG148200.1.v1.1	PvWBCH1.3KG148200.1.v1.1	OG0022194	PvWBCH1.3KG148200	Pv	1.47249	0.00533699	Desiccation protectant protein Lea
PvWBCH1.3KG178100.1.v1.1	PvWBCH1.3KG178100.1.v1.1	OG0022470	PvWBCH1.3KG178100	Pv	2.99801	0.000692054	Late embryogenesis abundant protein 3
PvWBCH1.3NG170900.1.v1.1	PvWBCH1.3NG170900.1.v1.1	OG0022470	PvWBCH1.3NG170900	Pv	3.62889	0.000383193	Late embryogenesis abundant protein 3
PvWBCH1.5KG009700.1.v1.1	PvWBCH1.5KG009700.1.v1.1	OG0012263	PvWBCH1.5KG009700	Pv	2.94598	0.00329401	Water stress and hypersensitive response domain-containing protein
PvWBCH1.9KG018600.1.v1.1	PvWBCH1.9KG018600.1.v1.1	OG0009291	PvWBCH1.9KG018600	Pv	-0.634867	0.582973	Late embryogenesis abundant protein LEA-2 subgroup domain-containing protein
PvWBCH1.9KG185700.1.v1.1	PvWBCH1.9KG185700.1.v1.1	OG0009444	PvWBCH1.9KG185700	Pv	2.58063	0.000462073	Low-temperature-induced 65 kDa protein
PvWBCH1.9KG488800.1.v1.1	PvWBCH1.9KG488800.1.v1.1	OG0008582	PvWBCH1.9KG488800	Pv	2.32395	0.0115092	Embryonic protein DC-8
PvWBCH1.9NG181900.1.v1.1	PvWBCH1.9NG181900.1.v1.1	OG0009444	PvWBCH1.9NG181900	Pv	2.55631	0.000406116	Low-temperature-induced 65 kDa protein
Sn00001aa004579_T001	Sn00001aa004579	OG0009444	Sn00001aa004579	Sn	2.49876	0.0399443	Low-temperature-induced 65 kDa protein
Sn00001aa005195_T001	Sn00001aa005195	OG0024318	Sn00001aa005195	Sn	2.07348	0.15555	Dehydrin
Sn00001aa010814_T002	Sn00001aa010814	OG0008582	Sn00001aa010814	Sn	1.87814	0.368625	Embryonic protein DC-8
Sn00001aa021887_T001	Sn00001aa021887	OG0004448	Sn00001aa021887	Sn	3.00881	0.0762283	Embryonic protein DC-8
Sn00001aa050014_T001	Sn00001aa050014	OG0022809	Sn00001aa050014	Sn	2.46884	0.374753	Seed albumin protein of a late embryogenesis abundant group 1
Sn00001aa056018_T001	Sn00001aa056018	OG0022470	Sn00001aa056018	Sn	2.81558	0.0441446	Late embryogenesis abundant protein 3
Sn00001aa067140_T001	Sn00001aa067140	OG0002545	Sn00001aa067140	Sn	3.58749	0.214603	Dehydrin
Sn00001aa091362_T001	Sn00001aa091362	OG0009809	Sn00001aa091362	Sn	1.94785	0.158626	Dehydrin
Td00001aa004040_T001	Td00001aa004040	OG0009809	Td00001aa004040	Trip	2.94775	3.14539e-24	Dehydrin
Td00001aa004055_T001	Td00001aa004055	OG0015291	Td00001aa004055	Trip	-1.1016	0.00540612	Late embryogenesis abundant protein LEA-2 subgroup domain-containing protein
Td00001aa008157_T001	Td00001aa008157	OG0024150	Td00001aa008157	Trip	-0.0513992	0.698663	Late embryogenesis abundant protein LEA-2 subgroup domain-containing protein
Td00001aa013898_T001	Td00001aa013898	OG0008582	Td00001aa013898	Trip	1.20727	0.111777	Embryonic protein DC-8
Td00001aa017178_T001	Td00001aa017178	OG0009809	Td00001aa017178	Trip	1.47223	1.45595e-14	Dehydrin
Td00001aa019081_T001	Td00001aa019081	OG0022536	Td00001aa019081	Trip	0.816395	0.277178	Late embryogenesis abundant protein 1
Td00001aa020741_T001	Td00001aa020741	OG0011762	Td00001aa020741	Trip	-0.873027	0.0321853	Late embryogenesis abundant protein LEA-2 subgroup domain-containing protein
Td00001aa022594_T002	Td00001aa022594	OG0022470	Td00001aa022594	Trip	5.07725	5.0365e-24	Late embryogenesis abundant protein 3
Td00001aa024100_T001	Td00001aa024100	OG0009291	Td00001aa024100	Trip	-1.13606	0.02076	Late embryogenesis abundant protein LEA-2 subgroup domain-containing protein
Td00001aa025149_T001	Td00001aa025149	OG0005402	Td00001aa025149	Trip	1.59455	0.0431911	Dehydrin 13
Td00001aa026247_T001	Td00001aa026247	OG0010072	Td00001aa026247	Trip	-1.50226	0.0174916	Late embryogenesis abundant protein LEA-2 subgroup domain-containing protein
Td00001aa027316_T001	Td00001aa027316	OG0015604	Td00001aa027316	Trip	0.258217	0.0879051	Late embryogenesis abundant protein LEA-2 subgroup domain-containing protein
Td00001aa027412_T001	Td00001aa027412	OG0024318	Td00001aa027412	Trip	3.43176	0.0190891	Dehydrin
Td00001aa031470_T001	Td00001aa031470	OG0022194	Td00001aa031470	Trip	0.0485618	0.182627	Desiccation protectant protein Lea
Td00001aa038997_T001	Td00001aa038997	OG0021361	Td00001aa038997	Trip	-0.800877	0.0193947	Late embryogenesis abundant protein LEA-2 subgroup domain-containing protein
Td00001aa040183_T001	Td00001aa040183	OG0018655	Td00001aa040183	Trip	-0.1976	0.456256	Late embryogenesis abundant protein (LEA) family protein

## Sheet: S9_HSP
Supplemental Table S9. Heat shock protein (HSP) family log 2 fold-change. Positive values indicate winter upregulation.
protein_id	protein_id_base	orthogroup	short_name	species	log2FC	padj	description
Ag00001aa002576_T001	Ag00001aa002576	OG0000110	Ag00001aa002576	Ag	0.517024	0.956654	Heat shock protein 90
Ag00001aa002578_T001	Ag00001aa002578	OG0000110	Ag00001aa002578	Ag	0.111031	0.989681	Heat shock protein 90
Ag00001aa007822_T001	Ag00001aa007822	OG0011004	Ag00001aa007822	Ag	-1.14561	0.0470482	SHSP domain-containing protein
Ag00001aa009517_T001	Ag00001aa009517	OG0000034	Ag00001aa009517	Ag	0.776525	0.372217	Heat shock protein 70
Ag00001aa009579_T001	Ag00001aa009579	OG0001787	Ag00001aa009579	Ag	1.22774	0.0165152	Small heat shock protein HSP
Ag00001aa009716_T001	Ag00001aa009716	OG0016578	Ag00001aa009716	Ag	1.75232	0.00588758	Small heat shock protein 26
Ag00001aa009888_T001	Ag00001aa009888	OG0021022	Ag00001aa009888	Ag	1.35614	0.0386516	Heat shock 70 kDa protein 8
Ag00001aa011538_T001	Ag00001aa011538	OG0002396	Ag00001aa011538	Ag	0.464668	1	Heat shock 70 kDa protein, mitochondrial
Ag00001aa011817_T001	Ag00001aa011817	OG0000110	Ag00001aa011817	Ag	0.0496308	1	Heat shock protein 90
Ag00001aa011864_T001	Ag00001aa011864	OG0009129	Ag00001aa011864	Ag	0.0827026	1	Heat shock 70 kDa protein, mitochondrial
Ag00001aa014453_T001	Ag00001aa014453	OG0000288	Ag00001aa014453	Ag	2.38819	0.0182821	Class I heat shock protein 1
Ag00001aa016177_T002	Ag00001aa016177	OG0000034	Ag00001aa016177	Ag	1.09085	0.067205	Heat shock protein 70
Ag00001aa017786_T001	Ag00001aa017786	OG0010266	Ag00001aa017786	Ag	-1.54372	0.0315335	15.7 kDa heat shock protein, peroxisomal-like
Ag00001aa019017_T001	Ag00001aa019017	OG0021022	Ag00001aa019017	Ag	1.05797	0.0113334	Heat shock 70 kDa protein 8
Ag00001aa022279_T001	Ag00001aa022279	OG0000034	Ag00001aa022279	Ag	1.8922	0.0398859	Heat shock protein 70
Ag00001aa023812_T001	Ag00001aa023812	OG0020906	Ag00001aa023812	Ag	-1.07097	0.0218837	SHSP domain-containing protein
Ag00001aa028038_T001	Ag00001aa028038	OG0012144	Ag00001aa028038	Ag	-0.888969	0.0264553	SHSP domain-containing protein
Ag00001aa030648_T002	Ag00001aa030648	OG0004387	Ag00001aa030648	Ag	-0.351074	0.818752	Heat shock 70 kDa protein 17
Ag00001aa031230_T001	Ag00001aa031230	OG0007520	Ag00001aa031230	Ag	0.896853	0.607915	17.4 kDa class III heat shock protein
Ag00001aa034124_T002	Ag00001aa034124	OG0007848	Ag00001aa034124	Ag	-1.60384	0.0710119	SHSP domain-containing protein
Ag00001aa034482_T001	Ag00001aa034482	OG0000110	Ag00001aa034482	Ag	-0.0831412	1	Heat shock protein 90
Ag00001aa038464_T002	Ag00001aa038464	OG0000034	Ag00001aa038464	Ag	0.935837	0.0030575	Heat shock protein 70
Ag00001aa046023_T001	Ag00001aa046023	OG0020094	Ag00001aa046023	Ag	-0.997117	0.0202654	SHSP domain-containing protein
Ag00001aa047169_T001	Ag00001aa047169	OG0000034	Ag00001aa047169	Ag	1.41522	0.0207926	Heat shock protein 70
Ag00001aa052028_T001	Ag00001aa052028	OG0007520	Ag00001aa052028	Ag	1.27322	0.211192	17.4 kDa class III heat shock protein
Ag00001aa064784_T001	Ag00001aa064784	OG0018783	Ag00001aa064784	Ag	0.454176	1	Heat shock protein 101
Ag00001aa065363_T001	Ag00001aa065363	OG0004696	Ag00001aa065363	Ag	-1.20756	0.0226362	SHSP domain-containing protein
Ag00001aa069417_T001	Ag00001aa069417	OG0018783	Ag00001aa069417	Ag	0.228973	1	Heat shock protein 101
Ag00001aa070523_T002	Ag00001aa070523	OG0009410	Ag00001aa070523	Ag	-0.0232698	1	Heat shock protein DnaJ, cysteine-rich domain superfamily
Ag00001aa070760_T001	Ag00001aa070760	OG0015605	Ag00001aa070760	Ag	0.618239	0.729155	Stromal 70 kDa heat shock-related protein, chloroplastic
Ag00001aa076788_T001	Ag00001aa076788	OG0001076	Ag00001aa076788	Ag	-0.968605	0.280005	SHSP domain-containing protein
Ag00001aa076840_T001	Ag00001aa076840	OG0001076	Ag00001aa076840	Ag	-0.780909	0.0888979	SHSP domain-containing protein
Ag00001aa078823_T001	Ag00001aa078823	OG0000288	Ag00001aa078823	Ag	2.38018	0.00241271	Class I heat shock protein 1
Ag00001aa096403_T001	Ag00001aa096403	OG0000034	Ag00001aa096403	Ag	0.207893	0.487049	Heat shock protein 70
Ag00001aa096933_T001	Ag00001aa096933	OG0006673	Ag00001aa096933	Ag	-0.823677	0.225095	SHSP domain-containing protein
Ag00001aa097918_T001	Ag00001aa097918	OG0000288	Ag00001aa097918	Ag	2.2765	0.00574635	Class I heat shock protein 1
Ag00001aa097924_T001	Ag00001aa097924	OG0000288	Ag00001aa097924	Ag	2.25369	0.00739858	Class I heat shock protein 1
Ag00001aa100594_T001	Ag00001aa100594	OG0015134	Ag00001aa100594	Ag	2.08542	0.000531847	Heat shock protein, mitochondrial
Ag00001aa101269_T001	Ag00001aa101269	OG0015093	Ag00001aa101269	Ag	-0.619271	0.938503	Cytosolic class I small heat shock protein type 2 (Fragment)
Ag00001aa102535_T001	Ag00001aa102535	OG0000034	Ag00001aa102535	Ag	1.02077	0.678364	Heat shock protein 70
Ag00001aa102742_T001	Ag00001aa102742	OG0016578	Ag00001aa102742	Ag	2.0321	0.0404146	Small heat shock protein 26
Ag00001aa104405_T001	Ag00001aa104405	OG0000034	Ag00001aa104405	Ag	0.483364	0.785894	Heat shock protein 70
Ag00001aa107383_T001	Ag00001aa107383	OG0001287	Ag00001aa107383	Ag	0.589763	0.0536254	Heat shock 70 kDa protein 14
Ag00001aa111548_T001	Ag00001aa111548	OG0004696	Ag00001aa111548	Ag	-0.985645	0.00990196	SHSP domain-containing protein
Ag00001aa118595_T001	Ag00001aa118595	OG0000288	Ag00001aa118595	Ag	1.71105	0.0418137	Small heat shock protein HSP
Ag00001aa123995_T001	Ag00001aa123995	OG0016115	Ag00001aa123995	Ag	1.78115	0.0150219	23.2 kDa heat shock protein-like
Ag00001aa140129_T001	Ag00001aa140129	OG0021616	Ag00001aa140129	Ag	0.459432	0.561929	Heat shock protein 90-5, chloroplastic
Ag00001aa143292_T001	Ag00001aa143292	OG0005483	Ag00001aa143292	Ag	1.62901	0.116001	Small heat shock protein HSP17.8
Ag00001aa143736_T001	Ag00001aa143736	OG0000288	Ag00001aa143736	Ag	2.12532	0.00217309	Class I heat shock protein 1
Ag00001aa146881_T001	Ag00001aa146881	OG0020094	Ag00001aa146881	Ag	-1.00868	0.0917568	SHSP domain-containing protein
Ag00001aa156538_T001	Ag00001aa156538	OG0000110	Ag00001aa156538	Ag	1.8675	0.0314237	Heat shock protein 83
Misin01G119000.1.v7.1	Misin01G119000.1.v7.1	OG0015605	Misin01G119000	Mg	0.482034	0.521983	Stromal 70 kDa heat shock-related protein, chloroplastic
Misin01G237900.1.v7.1	Misin01G237900.1.v7.1	OG0020906	Misin01G237900	Mg	-0.235306	1	SHSP domain-containing protein
Misin01G399900.1.v7.1	Misin01G399900.1.v7.1	OG0000034	Misin01G399900	Mg	0.361691	0.868657	Heat shock protein 70
Misin01G404800.1.v7.1	Misin01G404800.1.v7.1	OG0001787	Misin01G404800	Mg	0.39969	0.731076	Class I small heat shock protein 18 kDa
Misin01G434000.1.v7.1	Misin01G434000.1.v7.1	OG0021022	Misin01G434000	Mg	0.552812	0.0435989	Heat shock 70 kDa protein 8
Misin02G112800.1.v7.1	Misin02G112800.1.v7.1	OG0009410	Misin02G112800	Mg	-1.21494	0.00605262	Heat shock protein DnaJ, cysteine-rich domain superfamily
Misin02G408300.1.v7.1	Misin02G408300.1.v7.1	OG0000034	Misin02G408300	Mg	1.17492	0.166967	Heat shock protein 70
Misin02G415700.1.v7.1	Misin02G415700.1.v7.1	OG0016578	Misin02G415700	Mg	0.931633	0.0274808	Small heat shock protein 26
Misin04G230900.1.v7.1	Misin04G230900.1.v7.1	OG0009129	Misin04G230900	Mg	0.0333972	0.221534	Heat shock 70 kDa protein, mitochondrial
Misin05G041600.1.v7.1	Misin05G041600.1.v7.1	OG0005483	Misin05G041600	Mg	0.852265	0.369478	Small heat shock protein HSP17.8
Misin05G079800.1.v7.1	Misin05G079800.1.v7.1	OG0000288	Misin05G079800	Mg	0.476329	0.0486356	Class I heat shock protein 1
Misin05G344000.1.v7.1	Misin05G344000.1.v7.1	OG0000034	Misin05G344000	Mg	0.527852	0.256289	Heat shock protein 70
Misin07G082500.1.v7.1	Misin07G082500.1.v7.1	OG0015134	Misin07G082500	Mg	0.691483	0.160939	Heat shock protein, mitochondrial
Misin07G223000.1.v7.1	Misin07G223000.1.v7.1	OG0000110	Misin07G223000	Mg	-0.00716572	1	Heat shock protein 90
Misin07G464400.1.v7.1	Misin07G464400.1.v7.1	OG0004387	Misin07G464400	Mg	0.205757	1	Heat shock 70 kDa protein 17
Misin07G513900.1.v7.1	Misin07G513900.1.v7.1	OG0007520	Misin07G513900	Mg	1.03126	0.0173656	Class II heat shock protein
Misin08G024500.1.v7.1	Misin08G024500.1.v7.1	OG0015093	Misin08G024500	Mg	-0.310788	1	Cytosolic class I small heat shock protein type 2 (Fragment)
Misin11G002300.1.v7.1	Misin11G002300.1.v7.1	OG0000110	Misin11G002300	Mg	0.80395	0.739214	Heat shock protein 90
Misin12G093600.1.v7.1	Misin12G093600.1.v7.1	OG0016115	Misin12G093600	Mg	0.106331	0.982245	22.0 kDa class IV heat shock protein
Misin13G196900.1.v7.1	Misin13G196900.1.v7.1	OG0019535	Misin13G196900	Mg	0.73943	0.0335365	Heat shock protein 90-5, chloroplastic
Misin14G101000.1.v7.1	Misin14G101000.1.v7.1	OG0021382	Misin14G101000	Mg	0.078712	1	Hsp90 protein, expressed
Misin14G109700.1.v7.1	Misin14G109700.1.v7.1	OG0000034	Misin14G109700	Mg	-0.438873	0.149952	Heat shock protein 70
Misin16G064800.1.v7.1	Misin16G064800.1.v7.1	OG0001287	Misin16G064800	Mg	0.104367	1	Heat shock 70 kDa protein 14
Misin16G064900.1.v7.1	Misin16G064900.1.v7.1	OG0001287	Misin16G064900	Mg	0.0960813	0.0182189	Heat shock 70 kDa protein 14
Misin16G208700.1.v7.1	Misin16G208700.1.v7.1	OG0018783	Misin16G208700	Mg	1.07649	0.330049	Heat shock protein 101
Misin16G252400.1.v7.1	Misin16G252400.1.v7.1	OG0004696	Misin16G252400	Mg	0.392133	0.710853	SHSP domain-containing protein
MisinT248400.1.v7.1	MisinT248400.1.v7.1	OG0000110	MisinT248400	Mg	0.187769	0.212503	Heat shock protein 90
PvWBCH1.1KG077700.1.v1.1	PvWBCH1.1KG077700.1.v1.1	OG0015134	PvWBCH1.1KG077700	Pv	1.94636	0.00447332	Heat shock protein, mitochondrial
PvWBCH1.1KG290900.1.v1.1	PvWBCH1.1KG290900.1.v1.1	OG0004387	PvWBCH1.1KG290900	Pv	-0.246395	1	Heat shock 70 kDa protein 17
PvWBCH1.1NG277800.1.v1.1	PvWBCH1.1NG277800.1.v1.1	OG0004387	PvWBCH1.1NG277800	Pv	-0.296899	1	Heat shock 70 kDa protein 17
PvWBCH1.1NG326900.1.v1.1	PvWBCH1.1NG326900.1.v1.1	OG0007520	PvWBCH1.1NG326900	Pv	2.05832	0.0018329	Class III heat shock protein
PvWBCH1.2KG250700.1.v1.1	PvWBCH1.2KG250700.1.v1.1	OG0000110	PvWBCH1.2KG250700	Pv	0.466758	0.153326	Heat shock protein 90
PvWBCH1.2KG251000.1.v1.1	PvWBCH1.2KG251000.1.v1.1	OG0000110	PvWBCH1.2KG251000	Pv	0.200379	1	Heat shock protein 90
PvWBCH1.2NG197400.1.v1.1	PvWBCH1.2NG197400.1.v1.1	OG0002396	PvWBCH1.2NG197400	Pv	-0.675765	0.22529	Heat shock 70 kDa protein, mitochondrial
PvWBCH1.2NG232500.1.v1.1	PvWBCH1.2NG232500.1.v1.1	OG0009129	PvWBCH1.2NG232500	Pv	-1.09542	0.0151925	Heat shock 70 kDa protein, mitochondrial
PvWBCH1.3KG127400.1.v1.1	PvWBCH1.3KG127400.1.v1.1	OG0001287	PvWBCH1.3KG127400	Pv	-0.158429	0.977109	Heat shock 70 kDa protein 14
PvWBCH1.3KG142000.1.v1.1	PvWBCH1.3KG142000.1.v1.1	OG0004696	PvWBCH1.3KG142000	Pv	-0.448115	0.656095	SHSP domain-containing protein
PvWBCH1.3KG190900.1.v1.1	PvWBCH1.3KG190900.1.v1.1	OG0018783	PvWBCH1.3KG190900	Pv	1.89647	0.0405909	Heat shock protein 101
PvWBCH1.3KG231500.1.v1.1	PvWBCH1.3KG231500.1.v1.1	OG0000034	PvWBCH1.3KG231500	Pv	1.46624	0.120219	Heat shock protein 70
PvWBCH1.3KG264200.1.v1.1	PvWBCH1.3KG264200.1.v1.1	OG0015605	PvWBCH1.3KG264200	Pv	0.563646	0.882234	Stromal 70 kDa heat shock-related protein, chloroplastic
PvWBCH1.3KG354000.1.v1.1	PvWBCH1.3KG354000.1.v1.1	OG0021382	PvWBCH1.3KG354000	Pv	0.794104	0.00180067	Hsp90 protein, expressed
PvWBCH1.3NG119300.1.v1.1	PvWBCH1.3NG119300.1.v1.1	OG0001287	PvWBCH1.3NG119300	Pv	0.0496308	1	Heat shock 70 kDa protein 14
PvWBCH1.3NG119400.1.v1.1	PvWBCH1.3NG119400.1.v1.1	OG0001287	PvWBCH1.3NG119400	Pv	-0.77596	0.0580498	Heat shock 70 kDa protein 14
PvWBCH1.3NG134200.1.v1.1	PvWBCH1.3NG134200.1.v1.1	OG0004696	PvWBCH1.3NG134200	Pv	-0.00868224	1	SHSP domain-containing protein
PvWBCH1.3NG220600.1.v1.1	PvWBCH1.3NG220600.1.v1.1	OG0000034	PvWBCH1.3NG220600	Pv	0.926759	0.0349341	Heat shock protein 70
PvWBCH1.3NG333500.1.v1.1	PvWBCH1.3NG333500.1.v1.1	OG0021382	PvWBCH1.3NG333500	Pv	0.960512	0.0025605	Hsp90 protein, expressed
PvWBCH1.3NG353800.1.v1.1	PvWBCH1.3NG353800.1.v1.1	OG0000034	PvWBCH1.3NG353800	Pv	-0.473931	0.00170375	Heat shock protein 70
PvWBCH1.5KG035600.1.v1.1	PvWBCH1.5KG035600.1.v1.1	OG0005483	PvWBCH1.5KG035600	Pv	1.84559	0.114942	Small heat shock protein HSP17.8
PvWBCH1.5KG074200.1.v1.1	PvWBCH1.5KG074200.1.v1.1	OG0000288	PvWBCH1.5KG074200	Pv	0.478195	1	Class I heat shock protein 1
PvWBCH1.5KG363600.1.v1.1	PvWBCH1.5KG363600.1.v1.1	OG0000034	PvWBCH1.5KG363600	Pv	1.96458	0.000736854	Heat shock protein 70
PvWBCH1.5NG034900.1.v1.1	PvWBCH1.5NG034900.1.v1.1	OG0005483	PvWBCH1.5NG034900	Pv	2.0036	0.0767352	Small heat shock protein HSP17.8
PvWBCH1.5NG068600.1.v1.1	PvWBCH1.5NG068600.1.v1.1	OG0000288	PvWBCH1.5NG068600	Pv	0.916859	0.927118	Class I heat shock protein 1
PvWBCH1.5NG068700.1.v1.1	PvWBCH1.5NG068700.1.v1.1	OG0000288	PvWBCH1.5NG068700	Pv	1.72857	0.944999	Class I heat shock protein 1
PvWBCH1.5NG068800.1.v1.1	PvWBCH1.5NG068800.1.v1.1	OG0002120	PvWBCH1.5NG068800	Pv	1.41738	1	Class I heat shock protein 1
PvWBCH1.5NG350300.1.v1.1	PvWBCH1.5NG350300.1.v1.1	OG0000034	PvWBCH1.5NG350300	Pv	2.14274	0.000135026	Heat shock protein 70
PvWBCH1.6KG196100.1.v1.1	PvWBCH1.6KG196100.1.v1.1	OG0019535	PvWBCH1.6KG196100	Pv	0.593593	0.0815006	Heat shock protein 90-5, chloroplastic
PvWBCH1.6KG203900.1.v1.1	PvWBCH1.6KG203900.1.v1.1	OG0000110	PvWBCH1.6KG203900	Pv	0.0881416	0.51088	Heat shock protein 90
PvWBCH1.6NG174400.1.v1.1	PvWBCH1.6NG174400.1.v1.1	OG0019535	PvWBCH1.6NG174400	Pv	0.658097	0.853024	Heat shock protein 90-5, chloroplastic
PvWBCH1.6NG181400.1.v1.1	PvWBCH1.6NG181400.1.v1.1	OG0000110	PvWBCH1.6NG181400	Pv	0.151859	0.613694	Heat shock protein 90
PvWBCH1.7KG010400.1.v1.1	PvWBCH1.7KG010400.1.v1.1	OG0000110	PvWBCH1.7KG010400	Pv	0.969381	1	Heat shock protein 90
PvWBCH1.7NG124600.1.v1.1	PvWBCH1.7NG124600.1.v1.1	OG0016115	PvWBCH1.7NG124600	Pv	0.447844	1	22.0 kDa class IV heat shock protein
PvWBCH1.9KG029100.1.v1.1	PvWBCH1.9KG029100.1.v1.1	OG0000034	PvWBCH1.9KG029100	Pv	-0.541618	1	Heat shock protein 70
PvWBCH1.9KG265000.1.v1.1	PvWBCH1.9KG265000.1.v1.1	OG0020906	PvWBCH1.9KG265000	Pv	-0.494109	1	SHSP domain-containing protein
PvWBCH1.9KG414100.1.v1.1	PvWBCH1.9KG414100.1.v1.1	OG0000034	PvWBCH1.9KG414100	Pv	1.76426	0.649176	Heat shock protein 70
PvWBCH1.9KG415900.1.v1.1	PvWBCH1.9KG415900.1.v1.1	OG0000034	PvWBCH1.9KG415900	Pv	0.919149	0.00764679	Heat shock protein 70
PvWBCH1.9KG435500.1.v1.1	PvWBCH1.9KG435500.1.v1.1	OG0016578	PvWBCH1.9KG435500	Pv	1.1865	1	Small heat shock protein 26
PvWBCH1.9KG452000.1.v1.1	PvWBCH1.9KG452000.1.v1.1	OG0021022	PvWBCH1.9KG452000	Pv	3.11919	0.535565	Heat shock 70 kDa protein 8
PvWBCH1.9NG139200.1.v1.1	PvWBCH1.9NG139200.1.v1.1	OG0009410	PvWBCH1.9NG139200	Pv	0.0186342	1	Heat shock protein DnaJ, cysteine-rich domain superfamily
PvWBCH1.9NG175400.1.v1.1	PvWBCH1.9NG175400.1.v1.1	OG0002396	PvWBCH1.9NG175400	Pv	0.533065	0.087166	Heat shock 70 kDa protein, mitochondrial
PvWBCH1.9NG253700.1.v1.1	PvWBCH1.9NG253700.1.v1.1	OG0020906	PvWBCH1.9NG253700	Pv	-0.428566	1	SHSP domain-containing protein
PvWBCH1.9NG253800.1.v1.1	PvWBCH1.9NG253800.1.v1.1	OG0011004	PvWBCH1.9NG253800	Pv	-0.522841	1	SHSP domain-containing protein
PvWBCH1.9NG404600.1.v1.1	PvWBCH1.9NG404600.1.v1.1	OG0000034	PvWBCH1.9NG404600	Pv	0.662661	0.57443	Heat shock protein 70
PvWBCH1.9NG411800.1.v1.1	PvWBCH1.9NG411800.1.v1.1	OG0001787	PvWBCH1.9NG411800	Pv	0.560715	1	Class I small heat shock protein 18 kDa
PvWBCH1.9NG424600.1.v1.1	PvWBCH1.9NG424600.1.v1.1	OG0016578	PvWBCH1.9NG424600	Pv	-0.187707	1	Small heat shock protein 26
PvWBCH1.9NG442300.1.v1.1	PvWBCH1.9NG442300.1.v1.1	OG0021022	PvWBCH1.9NG442300	Pv	1.36793	0.0113747	Heat shock 70 kDa protein 8
Sn00001aa000813_T001	Sn00001aa000813	OG0016578	Sn00001aa000813	Sn	1.10836	0.660367	Small heat shock protein 26
Sn00001aa000915_T001	Sn00001aa000915	OG0001787	Sn00001aa000915	Sn	0.965692	0.372889	Class I small heat shock protein 18 kDa
Sn00001aa002809_T001	Sn00001aa002809	OG0000110	Sn00001aa002809	Sn	0.0607392	1	Heat shock protein 90
Sn00001aa010671_T001	Sn00001aa010671	OG0000034	Sn00001aa010671	Sn	0.750178	0.0329717	Heat shock protein 70
Sn00001aa011205_T001	Sn00001aa011205	OG0016578	Sn00001aa011205	Sn	1.848	0.515694	Small heat shock protein 26
Sn00001aa012884_T003	Sn00001aa012884	OG0021616	Sn00001aa012884	Sn	0.712816	0.116743	Heat shock protein 90-5, chloroplastic
Sn00001aa013545_T001	Sn00001aa013545	OG0020906	Sn00001aa013545	Sn	0.0129262	1	SHSP domain-containing protein
Sn00001aa014825_T001	Sn00001aa014825	OG0021022	Sn00001aa014825	Sn	1.87735	0.012478	Heat shock 70 kDa protein 8
Sn00001aa015830_T001	Sn00001aa015830	OG0016115	Sn00001aa015830	Sn	1.47353	0.29179	22.0 kDa class IV heat shock protein
Sn00001aa022665_T003	Sn00001aa022665	OG0002396	Sn00001aa022665	Sn	0.340277	0.261507	Heat shock 70 kDa protein, mitochondrial
Sn00001aa038524_T001	Sn00001aa038524	OG0007520	Sn00001aa038524	Sn	1.90458	0.174664	17.4 kDa class III heat shock protein
Sn00001aa038855_T001	Sn00001aa038855	OG0004387	Sn00001aa038855	Sn	-0.248108	1	Heat shock 70 kDa protein 17
Sn00001aa041377_T001	Sn00001aa041377	OG0000288	Sn00001aa041377	Sn	1.65214	0.012478	Class I heat shock protein 1
Sn00001aa042524_T001	Sn00001aa042524	OG0000288	Sn00001aa042524	Sn	1.48954	0.189101	Class I heat shock protein 1
Sn00001aa045518_T001	Sn00001aa045518	OG0005483	Sn00001aa045518	Sn	1.56803	0.0279686	Class II heat shock protein
Sn00001aa050820_T002	Sn00001aa050820	OG0021382	Sn00001aa050820	Sn	0.360645	0.201601	Hsp90 protein, expressed
Sn00001aa051040_T001	Sn00001aa051040	OG0000110	Sn00001aa051040	Sn	0.211635	0.79028	Heat shock protein 90
Sn00001aa051098_T001	Sn00001aa051098	OG0009129	Sn00001aa051098	Sn	0.051024	1	Heat shock 70 kDa protein, mitochondrial
Sn00001aa057166_T001	Sn00001aa057166	OG0001287	Sn00001aa057166	Sn	-0.0923402	1	Heat shock 70 kDa protein 14
Sn00001aa062351_T001	Sn00001aa062351	OG0000034	Sn00001aa062351	Sn	-0.768568	0.125064	Heat shock protein 70
Sn00001aa064277_T001	Sn00001aa064277	OG0000034	Sn00001aa064277	Sn	0.46048	0.0888135	Heat shock protein 70
Sn00001aa064974_T001	Sn00001aa064974	OG0018783	Sn00001aa064974	Sn	1.36457	0.105589	Heat shock protein 101
Sn00001aa066125_T002	Sn00001aa066125	OG0000110	Sn00001aa066125	Sn	0.585924	0.350524	Heat shock protein 90
Sn00001aa069696_T001	Sn00001aa069696	OG0015134	Sn00001aa069696	Sn	1.6107	0.072629	Heat shock protein, mitochondrial
Sn00001aa078393_T003	Sn00001aa078393	OG0009410	Sn00001aa078393	Sn	-0.60165	0.373057	Heat shock protein DnaJ, cysteine-rich domain superfamily
Sn00001aa093379_T001	Sn00001aa093379	OG0000288	Sn00001aa093379	Sn	1.7031	0.358248	Class I heat shock protein 1
Sn00001aa098268_T001	Sn00001aa098268	OG0000034	Sn00001aa098268	Sn	-0.177882	1	Heat shock protein 70
Sn00001aa099108_T001	Sn00001aa099108	OG0000110	Sn00001aa099108	Sn	0.109695	1	Heat shock protein 90
Td00001aa001425_T001	Td00001aa001425	OG0000110	Td00001aa001425	Trip	0.29456	0.0578161	Heat shock protein 90
Td00001aa001478_T001	Td00001aa001478	OG0021616	Td00001aa001478	Trip	0.604071	0.0304403	Heat shock protein 90-5, chloroplastic
Td00001aa003426_T001	Td00001aa003426	OG0007520	Td00001aa003426	Trip	0.964468	0.00305607	17.4 kDa class III heat shock protein
Td00001aa003439_T003	Td00001aa003439	OG0022398	Td00001aa003439	Trip	0.832688	0.000720156	Putative lipase/calmodulin-binding heat-shock protein
Td00001aa003830_T003	Td00001aa003830	OG0004387	Td00001aa003830	Trip	-0.176624	0.0937337	Heat shock 70 kDa protein 17
Td00001aa004876_T002	Td00001aa004876	OG0029497	Td00001aa004876	Trip	0.319618	0.020449	Heat-shock protein DnaJ
Td00001aa005271_T001	Td00001aa005271	OG0015134	Td00001aa005271	Trip	2.461	0.0822299	Heat shock protein, mitochondrial
Td00001aa006196_T003	Td00001aa006196	OG0000034	Td00001aa006196	Trip	0.150545	0.417297	Heat shock protein 70
Td00001aa006317_T002	Td00001aa006317	OG0021382	Td00001aa006317	Trip	0.334856	0.0081802	Hsp90 protein, expressed
Td00001aa008295_T001	Td00001aa008295	OG0000034	Td00001aa008295	Trip	0.584594	3.88218e-07	Heat shock protein 70
Td00001aa008985_T001	Td00001aa008985	OG0005483	Td00001aa008985	Trip	2.10646	3.10292e-07	Small heat shock protein HSP17.8
Td00001aa009246_T001	Td00001aa009246	OG0000288	Td00001aa009246	Trip	3.33485	0.0629273	Class I heat shock protein 1
Td00001aa010844_T002	Td00001aa010844	OG0000034	Td00001aa010844	Trip	0.789998	6.23094e-10	Heat shock protein 70
Td00001aa011576_T001	Td00001aa011576	OG0000034	Td00001aa011576	Trip	0.0551335	0.930892	Heat shock protein 70
Td00001aa011771_T001	Td00001aa011771	OG0006673	Td00001aa011771	Trip	-0.147202	0.937381	SHSP domain-containing protein
Td00001aa012926_T001	Td00001aa012926	OG0016115	Td00001aa012926	Trip	1.55041	0.0248827	22.0 kDa class IV heat shock protein
Td00001aa014362_T001	Td00001aa014362	OG0016578	Td00001aa014362	Trip	3.43006	2.26631e-12	Small heat shock protein, chloroplastic
Td00001aa014480_T001	Td00001aa014480	OG0001787	Td00001aa014480	Trip	0.872376	0.00995038	SHSP domain-containing protein
Td00001aa014533_T001	Td00001aa014533	OG0000034	Td00001aa014533	Trip	0.157044	0.535137	Heat shock protein 70
Td00001aa015805_T001	Td00001aa015805	OG0026876	Td00001aa015805	Trip	-0.401635	0.125623	SHSP domain-containing protein
Td00001aa015825_T001	Td00001aa015825	OG0011004	Td00001aa015825	Trip	-0.558517	0.102235	SHSP domain-containing protein
Td00001aa015826_T001	Td00001aa015826	OG0020906	Td00001aa015826	Trip	-0.812239	0.00184729	SHSP domain-containing protein
Td00001aa016005_T001	Td00001aa016005	OG0015093	Td00001aa016005	Trip	-1.15521	0.0116865	Cytosolic class I small heat shock protein type 2 (Fragment)
Td00001aa017359_T001	Td00001aa017359	OG0004387	Td00001aa017359	Trip	-0.352263	0.462739	Heat shock 70 kDa protein 17
Td00001aa017572_T001	Td00001aa017572	OG0016300	Td00001aa017572	Trip	-0.857778	0.020395	Heat shock protein, mitochondrial
Td00001aa019065_T001	Td00001aa019065	OG0005483	Td00001aa019065	Trip	2.22619	9.32439e-08	Small heat shock protein HSP17.8
Td00001aa019280_T001	Td00001aa019280	OG0000034	Td00001aa019280	Trip	2.35628	6.79747e-11	Heat shock protein 70
Td00001aa019508_T001	Td00001aa019508	OG0021022	Td00001aa019508	Trip	1.45104	1.04217e-10	Heat shock 70 kDa protein 8
Td00001aa021209_T001	Td00001aa021209	OG0000110	Td00001aa021209	Trip	0.330416	0.00963869	Heat shock protein 90
Td00001aa021240_T002	Td00001aa021240	OG0009129	Td00001aa021240	Trip	0.230203	0.851958	Heat shock 70 kDa protein, mitochondrial
Td00001aa022640_T001	Td00001aa022640	OG0018783	Td00001aa022640	Trip	1.3049	1.11637e-08	Heat shock protein 101
Td00001aa023036_T001	Td00001aa023036	OG0000034	Td00001aa023036	Trip	-0.143785	1.06494e-06	Heat shock protein 70
Td00001aa023612_T002	Td00001aa023612	OG0001287	Td00001aa023612	Trip	0.0454	0.550657	Heat shock 70 kDa protein 14
Td00001aa023626_T001	Td00001aa023626	OG0001287	Td00001aa023626	Trip	0.135973	0.0314097	Heat shock 70 kDa protein 14
Td00001aa024202_T001	Td00001aa024202	OG0000034	Td00001aa024202	Trip	-0.813258	2.13073e-07	Heat shock protein 70
Td00001aa024975_T002	Td00001aa024975	OG0015605	Td00001aa024975	Trip	0.360348	0.00523327	Stromal 70 kDa heat shock-related protein, chloroplastic
Td00001aa025142_T001	Td00001aa025142	OG0012144	Td00001aa025142	Trip	-0.734563	0.155342	SHSP domain-containing protein
Td00001aa025176_T003	Td00001aa025176	OG0009410	Td00001aa025176	Trip	0.289864	0.0388729	Heat shock protein DnaJ, cysteine-rich domain superfamily
Td00001aa025490_T001	Td00001aa025490	OG0002396	Td00001aa025490	Trip	0.295736	0.00420413	Heat shock 70 kDa protein, mitochondrial
Td00001aa026996_T003	Td00001aa026996	OG0002396	Td00001aa026996	Trip	0.188182	0.218991	Heat shock 70 kDa protein, mitochondrial
Td00001aa027153_T002	Td00001aa027153	OG0009410	Td00001aa027153	Trip	-0.24127	0.757715	Heat shock protein DnaJ, cysteine-rich domain superfamily
Td00001aa027311_T001	Td00001aa027311	OG0015605	Td00001aa027311	Trip	0.201281	0.220584	Stromal 70 kDa heat shock-related protein, chloroplastic
Td00001aa029496_T001	Td00001aa029496	OG0016115	Td00001aa029496	Trip	3.9848	3.49654e-16	22.0 kDa class IV heat shock protein-like
Td00001aa030570_T001	Td00001aa030570	OG0001287	Td00001aa030570	Trip	0.22191	0.00302497	Heat shock 70 kDa protein 14
Td00001aa030572_T001	Td00001aa030572	OG0001287	Td00001aa030572	Trip	0.399735	0.0110381	Heat shock 70 kDa protein 14
Td00001aa031559_T001	Td00001aa031559	OG0019535	Td00001aa031559	Trip	0.406089	0.00073678	Heat shock protein 90-5, chloroplastic
Td00001aa031609_T001	Td00001aa031609	OG0000110	Td00001aa031609	Trip	0.00227315	0.640868	Heat shock protein 90
Td00001aa033192_T001	Td00001aa033192	OG0000288	Td00001aa033192	Trip	2.82944	9.84543e-08	16.9 kDa class I heat shock protein 1
Td00001aa033302_T001	Td00001aa033302	OG0012306	Td00001aa033302	Trip	0.427606	0.649444	Class I heat shock protein 1
Td00001aa033307_T001	Td00001aa033307	OG0000288	Td00001aa033307	Trip	3.08959	5.09031e-07	Class I heat shock protein 1
Td00001aa033308_T001	Td00001aa033308	OG0000288	Td00001aa033308	Trip	2.27572	1.04458e-12	Class I heat shock protein 1
Td00001aa033621_T001	Td00001aa033621	OG0005483	Td00001aa033621	Trip	1.32831	0.0147241	Small heat shock protein HSP17.8
Td00001aa036498_T001	Td00001aa036498	OG0000110	Td00001aa036498	Trip	0.279637	0.0268132	Heat shock protein 90
Td00001aa036507_T001	Td00001aa036507	OG0013157	Td00001aa036507	Trip	1.51923	7.90374e-05	Small heat shock protein, chloroplastic-like
Td00001aa039056_T003	Td00001aa039056	OG0021382	Td00001aa039056	Trip	-0.154458	0.052893	Hsp90 protein, expressed
Td00001aa040065_T001	Td00001aa040065	OG0001076	Td00001aa040065	Trip	-0.627135	0.0634526	SHSP domain-containing protein
Td00001aa040219_T001	Td00001aa040219	OG0020094	Td00001aa040219	Trip	-1.21759	0.542177	SHSP domain-containing protein
Td00001aa041578_T002	Td00001aa041578	OG0000110	Td00001aa041578	Trip	1.4095	4.80701e-06	Heat shock protein 83

## Sheet: S10_LEA3_hydrophobicity
Supplemental Table S10. Kyte-Doolittle hydropathy plots of LEA3 (Td00001aa022594_T002) orthologs across eight plant species.
	Position	pscale_Ag	pscale_Mi	pscale_Pv	pscale_Sn	pscale_Td	pscale_Zm
0	5	-2.004	-2.004	-2.004	-2.004	-2.004	-2.004
1	6	-1.957	-1.957	-1.957	-1.957	-1.957	-1.957
2	7	-1.582	-1.582	-1.582	-1.582	-1.582	-1.582
3	8	-1.37	-1.37	-1.37	-1.37	-1.37	-1.37
4	9	-1.229	-1.229	-1.229	-1.229	-1.229	-1.229
5	10	-1.191	-1.191	-1.191	-1.191	-1.191	-1.191
6	11	-1.064	-1.064	-1.064	-1.064	-1.064	-1.064
7	12	-1.226	-1.226	-1.226	-1.226	-1.226	-1.226
8	13	-1.482	-1.482	-1.482	-1.482	-1.482	-1.482
9	14	-1.566	-1.566	-1.566	-1.566	-1.566	-1.566
10	15	-1.75	-1.75	-1.75	-1.75	-1.75	-1.75
11	16	-1.876	-1.876	-1.876	-1.876	-1.876	-1.876
12	17	-2.223	-2.223	-2.178	-2.223	-2.223	-2.223
13	18	-2.271	-2.271	-2.146	-2.271	-2.271	-2.271
14	19	-2.4	-2.4	-2.194	-2.4	-2.4	-2.4
15	20	-2.394	-2.394	-2.108	-2.394	-2.394	-2.394
16	21	-2.171	-2.171	-1.805	-2.171	-2.13	-2.13
17	22	-1.722	-1.722	-1.275	-1.722	-1.607	-1.607
18	23	-1.233	-1.233	-0.867	-1.233	-1.044	-1.044
19	24	-0.796	-0.796	-0.51	-0.796	-0.533	-0.533
20	25	-0.276	-0.276	-0.071	-0.276	0.061	0.061
21	26	-0.103	-0.103	0.022	-0.103	0.308	0.308
22	27	-0.232	-0.232	-0.187	-0.232	0.105	0.105
23	28	-0.393	-0.393	-0.393	-0.393	-0.13	-0.13
24	29	-0.725	-0.725	-0.725	-0.725	-0.536	-0.536
25	30	-1.176	-1.176	-1.176	-1.176	-1.061	-1.061
26	31	-1.426	-1.426	-1.426	-1.426	-1.385	-1.385
27	32	-1.437	-1.437	-1.437	-1.437	-1.437	-1.437
28	33	-1.492	-1.492	-1.492	-1.492	-1.492	-1.492
29	34	-1.707	-1.707	-1.775	-1.707	-1.775	-1.775
30	35	-1.697	-1.697	-1.843	-1.697	-1.843	-1.843
31	36	-1.63	-1.63	-1.762	-1.63	-1.762	-1.715
32	37	-1.916	-1.916	-1.99	-1.916	-1.99	-1.86
33	38	-2.144	-2.144	-2.058	-2.144	-2.058	-1.844
34	39	-2.156	-2.156	-1.83	-2.156	-1.83	-1.533
35	40	-2.131	-2.131	-1.311	-2.131	-1.311	-0.931
36	41	-2.242	-2.242	-1.08	-2.242	-1.08	-0.616
37	42	-2.197	-2.197	-0.842	-2.197	-0.842	-0.461
38	43	-1.974	-1.967	-0.345	-1.967	-0.44	-0.048
39	44	-1.646	-1.626	-0.065	-1.626	-0.29	0.149
40	45	-1.541	-1.509	-0.102	-1.509	-0.37	0.028
41	46	-1.358	-1.312	-0.231	-1.312	-0.559	-0.185
42	47	-0.971	-0.912	-0.197	-0.912	-0.639	-0.202
43	48	-0.727	-0.655	-0.451	-0.655	-1.03	-0.466
44	49	-0.669	-0.61	-0.875	-0.61	-1.265	-0.9
45	50	-0.672	-0.626	-1.26	-0.626	-1.499	-1.294
46	51	-0.643	-0.61	-1.486	-0.61	-1.699	-1.53
47	52	-1.035	-1.015	-1.756	-1.015	-1.764	-1.81
48	53	-1.492	-1.485	-1.84	-1.485	-1.613	-1.884
49	54	-1.791	-1.791	-1.72	-1.791	-1.227	-1.754
50	55	-1.984	-1.984	-1.807	-1.979	-1.012	-1.832
51	56	-2.285	-2.285	-1.826	-2.27	-0.877	-1.841
52	57	-2.353	-2.353	-1.72	-2.373	-0.665	-1.725
53	58	-2.115	-2.115	-1.77	-2.205	-0.645	-1.77
54	59	-2.118	-2.118	-1.956	-2.279	-0.999	-1.956
55	60	-2.051	-2.051	-1.991	-2.283	-1.214	-1.991
56	61	-1.861	-1.861	-1.842	-2.184	-1.43	-1.842
57	62	-1.556	-1.556	-1.582	-1.968	-1.655	-1.582
58	63	-1.497	-1.497	-1.509	-1.838	-1.764	-1.509
59	64	-1.435	-1.391	-1.312	-1.706	-1.613	-1.312
60	65	-1.252	-1.127	-0.912	-1.452	-1.227	-0.912
61	66	-1.262	-1.056	-0.655	-1.387	-1.012	-0.663
62	67	-1.464	-1.179	-0.61	-1.509	-0.877	-0.63
63	68	-1.554	-1.143	-0.626	-1.509	-0.665	-0.659
64	69	-1.75	-1.179	-0.61	-1.625	-0.645	-0.656
65	70	-2.026	-1.455	-1.015	-1.821	-0.999	-1.074
66	71	-2.187	-1.616	-1.485	-1.901	-1.214	-1.556
67	72	-2.168	-1.596	-1.734	-1.802	-1.43	-1.85
68	73	-2.033	-1.461	-1.831	-1.586	-1.655	-2.025
69	74	-1.908	-1.497	-2.029	-1.541	-1.764	-2.303
70	75	-1.721	-1.391	-2.086	-1.391	-1.613	-2.348
71	76	-1.458	-1.127	-1.88	-1.127	-1.227	-2.087
72	77	-1.387	-1.056	-1.828	-1.056	-1.012	-2.074
73	78	-1.509	-1.179	-1.917	-1.179	-0.877	-1.997
74	79	-1.509	-1.143	-1.898	-1.188	-0.665	-1.817
75	80	-1.625	-1.139	-1.758	-1.264	-0.645	-1.522
76	81	-1.821	-1.345	-1.552	-1.55	-0.988	-1.472
77	82	-1.901	-1.435	-1.517	-1.721	-1.184	-1.42
78	83	-1.802	-1.345	-1.42	-1.711	-1.38	-1.247
79	84	-1.586	-1.139	-1.247	-1.586	-1.586	-1.262
80	85	-1.541	-1.104	-1.256	-1.47	-1.676	-1.464
81	86	-1.435	-1.069	-1.449	-1.354	-1.506	-1.509
82	87	-1.252	-0.876	-1.485	-1.081	-1.139	-1.625
83	88	-1.262	-0.876	-1.591	-1.001	-0.943	-1.821
84	89	-1.464	-1.069	-1.777	-1.113	-0.827	-1.901
85	90	-1.554	-1.104	-1.848	-1.149	-0.635	-1.802
86	91	-1.75	-1.139	-1.758	-1.264	-0.635	-1.586
87	92	-2.026	-1.345	-1.552	-1.55	-0.988	-1.541
88	93	-2.187	-1.451	-1.517	-1.721	-1.184	-1.391
89	94	-2.168	-1.39	-1.47	-1.711	-1.38	-1.127
90	95	-2.033	-1.213	-1.285	-1.586	-1.586	-1.056
91	96	-1.908	-1.301	-1.157	-1.47	-1.687	-1.179
92	97	-1.721	-1.567	-1.176	-1.354	-1.536	-1.143
93	98	-1.458	-1.701	-1.133	-1.081	-1.196	-1.139
94	99	-1.387	-1.871	-1.298	-1.001	-1.126	-1.345
95	100	-1.509	-2.127	-1.319	-1.113	-1.213	-1.39
96	101	-1.554	-2.132	-1.51	-1.104	-1.121	-1.174
97	102	-1.75	-1.714	-1.746	-1.139	-0.964	-0.804
98	103	-2.026	-1.062	-1.857	-1.345	-0.996	-0.605
99	104	-2.187	-0.556	-1.802	-1.39	-0.839	-0.405
100	105	-2.168	-0.08	-1.586	-1.22	-0.475	-0.049
101	106	-2.033	0.371	-1.541	-0.934	-0.201	-0.045
102	107	-1.908	0.368	-1.391	-0.818	-0.245	-0.402
103	108	-1.676	-0.155	-1.127	-0.702	-0.625	-0.601
104	109	-1.332	-0.509	-1.056	-0.429	-0.997	-0.801
105	110	-1.181	-0.668	-1.179	-0.51	-1.475	-1.17
106	111	-1.223	-1.026	-1.188	-0.726	-1.706	-1.344
107	112	-1.143	-1.265	-1.264	-0.739	-1.558	-1.215
108	113	-1.139	-1.081	-1.55	-0.709	-1.065	-0.919
109	114	-1.345	-0.585	-1.676	-0.766	-0.57	-0.849
110	115	-1.39	-0.453	-1.586	-0.629	-0.088	-0.823
111	116	-1.174	-0.08	-1.387	-0.32	0.371	-0.64
112	117	-0.804	0.323	-1.204	-0.146	0.368	-0.81
113	118	-0.605	0.429	-1.021	-0.245	-0.155	-1.136
114	119	-0.45	0.289	-0.68	-0.625	-0.509	-1.258
115	120	-0.174	0.131	-0.693	-0.997	-0.668	-1.138
116	121	-0.251	0.113	-0.899	-1.475	-1.026	-1.106
117	122	-0.688	-0.138	-0.957	-1.706	-1.265	-0.878
118	123	-0.968	-0.189	-1.06	-1.558	-1.081	-0.475
119	124	-1.247	0.101	-1.333	-1.065	-0.585	-0.201
120	125	-1.536	0.38	-1.41	-0.57	-0.453	-0.245
121	126	-1.63	0.443	-1.222	-0.088	-0.08	-0.625
122	127	-1.42	0.423	-0.919	0.371	0.323	-0.997
123	128	-1.044	0.592	-0.849	0.368	0.429	-1.475
124	129	-0.894	0.617	-0.823	-0.155	0.289	-1.706
125	130	-0.823	0.25	-0.64	-0.509	0.131	-1.558
126	131	-0.64	-0.065	-0.81	-0.668	0.113	-1.065
127	132	-0.81	-0.48	-1.137	-1.026	-0.138	-0.57
128	133	-1.136	-1.004	-1.263	-1.265	-0.189	-0.088
129	134	-1.215	-1.632	-1.146	-1.081	0.101	0.371
130	135	-1.155	-2.061	-1.071	-0.542	0.38	0.368
131	136	-1.294	-2.266	-0.763	-0.332	0.443	-0.155
132	137	-1.236	-2.471	-0.279	0.118	0.423	-0.509
133	138	-1.003	-2.461	0.081	0.597	0.592	-0.668
134	139	-0.9	-2.31	0.125	0.78	0.617	-1.026
135	140	-1.268	-2.304	-0.167	0.718	0.25	-1.265
136	141	-1.479	-2.249	-0.616	0.483	-0.12	-1.081
137	142	-1.68	-2.305	-1.179	0.387	-0.628	-0.585
138	143	-1.995	-2.323	-1.544	0.059	-1.183	-0.453
139	144	-2.068	-2.481	-1.566	-0.069	-1.854	-0.08
140	145	-1.728	-2.507	-1.244	0.144	-2.32	0.323
141	146	-1.111	-2.39	-0.889	0.38	-2.571	0.429
142	147	-0.629	-2.223	-0.499	0.443	-2.614	0.289
143	148	-0.159	-1.816	-0.108	0.423	-2.427	0.131
144	149	0.313	-1.347	-0.024	0.592	-2.306	0.113
145	150	0.323	-1.016	-0.46	0.617	-2.136	-0.09
146	151	-0.188	-0.853	-0.726	0.25	-2.097	-0.054
147	152	-0.529		-0.795	-0.113	-1.978	0.323
148	153	-0.675		-1.069	-0.608	-1.956	0.688
149	154	-1.026		-1.265	-1.206	-1.888	0.839
150	155	-1.265		-1.081	-1.963	-1.575	0.905
151	156	-1.081		-0.542	-2.566	-1.199	0.987
152	157	-0.585		-0.332	-2.946	-0.961	0.926
153	158	-0.453		0.118	-3.155	-0.851	0.471
154	159	-0.08		0.597	-3.173		0.015
155	160	0.323		0.78	-3.051		-0.58
156	161	0.429		0.718	-2.869		-1.183
157	162	0.289		0.483	-2.69		-1.854
158	163	0.131		0.387	-2.69		-2.275
159	164	0.113		0.108	-2.642		-2.446
160	165	-0.138		0.066	-2.687		-2.409
161	166	-0.189		0.365	-2.643		-2.191
162	167	0.101		0.688	-2.436		-2.08
163	168	0.38		0.839	-2		-1.919
164	169	0.443		0.898	-1.494		-2.051
165	170	0.423		0.967	-1.136		-2.102
166	171	0.592		0.893	-0.896		-2.251
167	172	0.617		0.426			-2.173
168	173	0.25		-0.044			-1.85
169	174	-0.113		-0.651			-1.429
170	175	-0.608		-1.242			-1.101
171	176	-1.206		-1.844			-0.901
172	177	-1.915		-2.153
173	178	-2.431		-2.156
174	179	-2.722		-1.957
175	180	-2.841		-1.567
176	181	-2.769		-1.247
177	182	-2.558		-1.077
178	183	-2.472		-1.247
179	184	-2.391		-1.623
180	185	-2.443		-2
181	186	-2.408		-2.479
182	187	-2.464		-2.745
183	188	-2.298		-2.697
184	189	-1.895		-2.345
185	190	-1.429		-1.916
186	191	-1.101		-1.477
187	192	-0.901		-1.161
